# Supplementary material for: Multiplexed drug-based selection and counterselection genetic manipulations in Drosophila
Source: Cell Rep. Author manuscript; Available in PMC 2021 Sep 29. (PMC8480232; doi:10.1016/j.celrep.2021.109700)
Supplement: 2 [file NIHMS1740534-supplement-2.xlsx]

## Sheet: Parts
Supplemental table S1. Synthetic assembly cloning compatible DNA library. Related to Figure 6.
DNA part #	DNA part name	DNA part type	Cloning vector	GoldenBraid 2.0 grammar	Bacterial marker	Description	Reference	Addgene #
Bacterial Promoters
1	p3xP3-Hsp70b	Promoter	pUPD2	GGAG-AATG	Ampicilin	HSP70B Promoter fused to synthetic 3xP3 eye driver	Horn et al., 2002	165773
2	pMCS-TCCC	Enhancer	pUPD3	GGAG-TCCC	Chloramphenicol	Multiple cloning site part for enhancer cloning, requires minimal promoter element	This Work	165774
3	p5xGMR	Enhancer	pUPD	GGAG-TCCC	Ampicilin	5xGMR syntethic eye driver enhancer, requires minimal promoter element	Pirrotta, 1988	165775
4	pdSCP	Mini-Prom	pUPD	TCCC-AATG	Ampicilin	Minimal synthetic Drosophila core promoter, requires enhancer element for full expression	Pfeiffer et al., 2008	165776
5	pActin5c	Promoter	pUPD	GGAG-AATG	Ampicilin	Drosophila Actin 5C promoter	Angelichio et al., 1991	165777
6	p3xP3	Enhancer	pUPD2	GGAG-TCCC	Ampicilin	3xP3 eye driver enhancer element, requires promoter element for function	Horn et al., 2002	165779
7	pDmHsp70b-TACT	Promoter	pUPD2	GGAG-TACT	Ampicilin	HSP70B promoter for fusion with bacterial promoters	Ingolia et al., 1980; Steller and Pirrotta, 1985	165780
8	pDmAlfaTub84b	Promoter	pUPD	GGAG-AATG	Ampicilin	Drosophila Alpha Tubulin promoter	Angelichio et al., 1991	165781
9	pDmVasa	Promoter	pUPD	GGAG-AATG	Ampicilin	Drosohphila vasa germline promoter and 5'UTR	Sano et al., 2002	165783
10	pDmAct5C Distal	Promoter	pUPD	GGAG-AATG	Ampicilin	Drosophila Distial Actin 5C promoter	Angelichio et al., 1991	165784
11	pDmHsp70b	Promoter	pUPD	GGAG-AATG	Ampicilin	Drosophila HSP70B promoter fragment, shows basal expression that can be further enhanced via heatshock	Ingolia et al., 1980; Steller and Pirrotta, 1985	165785
12	pDmPolyUbiq	Promoter	pUPD	GGAG-AATG	Ampicilin	Drosophila Polyubiquitin promoter, strongest promoter in the library	Handler and Harrell, 2001	165786
13	pPromoterless-P2A	Linker - Promoter Mimic	pUPD	GGAG-AATG	Ampicilin	Viral P2A part in promoter grammar, for building promoterless control vectors	Donnelly et al., 2001	165787
14	Promoterless TP10	Terminator - Promoter Mimic	pUPD	GGAG-AATG	Ampicilin	Drosphila TP10 poly(a) terminator sequence in promoter grammar, for assembly of no expression control vectors	Pfeiffer et al., 2012	165790
15	pR20A02	Enhancer	pUPD2	GGAG-TCCC	Ampicilin	GB2.0 compatible FlyLight Enhancer element R20A02 in enhancer grammar	Jenett et al., 2012	165791
16	pR70B04	Enhancer	pUPD2	GGAG-TCCC	Ampicilin	GB2.0 compatible FlyLight Enhancer element R70B04 in enhancer grammar	Jenett et al., 2012	165792
17	pR76H03	Enhancer	pUPD2	GGAG-TCCC	Ampicilin	GB2.0 compatible FlyLight Enhancer element R76H03in enhancer grammar	Jenett et al., 2012	165793
Bacterial Promoters
18	pCP6-Dros	Bacterial Promoter	pUPD	TACT-AATG	Ampicilin	Fusion grammar bacterial CP6 promoter, assembled with pHSP70B-TACT	Jensen and Hammer, 1998	165794
19	pCP6-STD	Bacterial Promoter	pUPD2	GGAG-AATG	Ampicilin	Standard grammar bacterial CP6 promoter	Jensen and Hammer, 1998	165795
20	pCP7-STD	Bacterial Promoter	pUPD	GGAG-AATG	Ampicilin	Standard grammar bacterial CP7 promoter	Jensen and Hammer, 1998	165796
Fly Terminators
21	pTP10	Terminator	pUPD	GCTT-CGCT	Ampicilin	Drosophila TP10 poly(a) terminator element	Pfeiffer et al., 2012	165797
22	pSV40L	Terminator	pUPD	GCTT-CGCT	Ampicilin	Viral Simian virus 40 Late poly(a) terminator element	Angelichio et al., 1991	165798
23	pAdh Short 3'UTR	Terminator	pUPD	GCTT-CGCT	Ampicilin	Drosophila Adh 3'UTR sequence	Ingolia et al., 1980	165800
24	pHSV-TK	Mini-Terminator	pUPD2	GCTT-CGCT	Ampicilin	Minimal viral terminator derived from Herpes Simplex 1 thymidine kinase gene	Steller and Pirrotta, 1985	165801
Bacterial Terminators
25	prrnBT1_STD	Bacterial Terminator	pUPD2	GCTT-CGCT	Ampicilin	Bacterial rrnB gene T1 terminator	Green et al., 1985	165803
26	prrnBT2_STD	Bacterial Terminator	pUPD2	GCTT-CGCT	Ampicilin	Bacterial rrnB gene T2 terminator	Green et al., 1985	165804
27	pL3S2P21_STD	Bacterial Terminator	pUPD4	GCTT-CGCT	Ampicilin	Synthetic bacterial terminator	Chen et al., 2013	165805
28	pspy_STD	Bacterial Terminator	pUPD4	GCTT-CGCT	Ampicilin	bacterial terminator	Clarke et al., 2018	165806
Peptide Linkers
29	pGGGSx4	Linker TL2-TL4	pUPD	AGTG-CTCG	Ampicilin	Flexible peptide linker of 4 repeats of GGGS, for assembly of TL1 to TL5 parts	Venken et al., 2011	165807
30	pT2A	Linker TL4	pUPD	TCGG-CTCG	Ampicilin	Viral T2A linker element for assembly of TL3 to TL5 parts	Donnelly et al., 2001	165809
31	pGGSx4 NT	TL2	pUPD2	AGTG-TAGC	Ampicilin	Flexible peptide linker of 4 repeats of GGS, for assembly of N-terminal TL1 tags to TL3 parts	Venken et al., 2011	165810
32	pGGSx4 CT	TL5	pUPD2	CTCG-GCTT	Ampicilin	Flexible peptide linker of 4 repeats of GGS, for assembly of C-terminal TL5 tags to TL4 parts	Venken et al., 2011	165811
Binary Systems
33	p5xUAS-A1	Enhancer	pBSK-A1	GGAG-CTCG	Kanamycin	Synthetic 5xUAS GAL4 driver response element in vector grammar. Can be assembled with an Alpha2 assembly to generate larger UAS response elements	Sarrion-Perdigones et al., 2013	165812
34	4xLexAOp-A1	Enhancer	pBSK-A1	GGAG-GTCA	Kanamycin	Alpha1 4xLexAOp for assembly of larger LexAOp response elements	Sarrion-Perdigones et al., 2013	165814
35	4xLexAOp-A2	Enhancer	pBSK-A2	GTCA-CGCT	Kanamycin	Alpha2 4xLexAOp for assembly of larger LexAOp response elements	Sarrion-Perdigones et al., 2013	165815
36	4xLexAOp-O1	Enhancer	pBSK-O1	GGAG-GTCA	Chloramphenicol	Omega1 4xLexAOp for assembly of larger LexAOp response elements	Sarrion-Perdigones et al., 2013	165816
37	4xLexAOp-O2	Enhancer	pBSK-O2	GTCA-CGCT	Chloramphenicol	Omega2 4xLexAOp for assembly of larger LexAOp response elements	Sarrion-Perdigones et al., 2013	165817
38	p5xQUAS	Enhancer	pUPD	GGAG-TCCC	Ampicilin	Synthetic 5xQUAS QF driver response element in enhancer grammar, requires minimal promoter for assembly	Potter et al., 2010	165818
39	pGal4BD 1-147	CDS-TL1	pUPD	AATG-AGTG	Ampicilin	1-147 AA of GAL4 DNA binding domain, requires assembly with TL2-TL4 linker and TL5 activation domain	Luan et al., 2006	165819
40	pGAL4AD 768-881	CDS-TL5	pUPD	CTCG-GCTT	Ampicilin	768-881 AA of GAL4 activation domain, requires assembly with TL2-TL4 linker and TL1 DNA binding domain	Luan et al., 2006	165820
41	pLexA BD	CDS-TL1	pUPD	AATG-AGTG	Ampicilin	LexA DNA binding domain, requires assembly with TL2-TL4 linker and TL5 activation domain	Luan et al., 2006	165821
42	pVP16 AD	CDS-TL5	pUPD	CTCG-GCTT	Ampicilin	VP16 activation domain, requires assembly with TL2-TL4 linker and TL1 DNA binding domain	Luan et al., 2006	165822
43	pQFBD	CDS-TL1	pUPD	AATG-AGTG	Ampicilin	QF DNA binding domain, requires assembly with TL2-TL4 linker and TL5 activation domain	Potter et al., 2010; Riabinina et al., 2015	165823
44	pQFAD	CDS-TL5	pUPD	CTCG-GCTT	Ampicilin	QF activation domain, requires assembly with TL2-TL4 linker and TL1 DNA binding domain	Potter et al., 2010; Riabinina et al., 2015	165824
45	pGAL80	CDS	pUPD	AATG-GCTT	Ampicilin	GAL4 inhibitor coding sequence (CDS)	Lee and Luo, 1999	165825
46	pQS	CDS	pUPD3	AATG-GCTT	Ampicilin	QF inhibitor coding sequence (CDS)	Potter et al., 2010	165826
Fluorescent Reporters
47	pmCherry	CDS	pUPD	AATG-GCTT	Ampicilin	mCherry red fluorescent protein	Shaner et al., 2004	165828
48	psfGFP	CDS	pUPD	AATG-GCTT	Ampicilin	super folder (sf) GFP green fluorescent protein	Pédelacq et al., 2006	165829
49	pEGFP	CDS	pUPD	AATG-GCTT	Ampicilin	Enhanced (E) GFP green fluorescent protein	Cormack et al., 1996	165830
50	pEBFP2	CDS	pUPD	AATG-GCTT	Ampicilin	Enhanced (E) BFP blue fluorscent protein	Ai et al., 2007	165831
51	pmCherry TL1	CDS TL1	pUPD	AATG-AGTG	Ampicilin	N-terminal mCherry Tag, requires assembly with TL2 linker	Shaner et al., 2004	165832
52	pmCherry TL5	CDS TL5	pUPD	CTCG-GCTT	Ampicilin	C-Terminal mCherry tag, requires assembly with TL4 linker	Shaner et al., 2004	165833
53	pEGFP TL1	CDS TL1	pUPD	AATG-AGTG	Ampicilin	N-terminal EGFP Tag, requires assembly with TL2 linker	Cormack et al., 1996	165834
54	pEGFP TL5	CDS TL5	pUPD	CTCG-GCTT	Ampicilin	C-Terminal EGFP tag, requires assembly with TL4 linker	Cormack et al., 1996	165835
Selection/Counterselection Markers
55	pNPTII	CDS	pUPD	AATG-GCTT	Ampicilin	Drosophila codon optimized nptII (G418 resistance) gene coding sequence (CDS)	Davies and Smith, 1978	165836
56	pPAC	CDS	pUPD	AATG-GCTT	Ampicilin	Drosophila codon optimized pac (Puromycin resistance) gene coding sequence (CDS)	Vara et al., 1985	165837
57	pBSR	CDS	pUPD	AATG-GCTT	Ampicilin	Drosophila codon optimized bsr (Blasticidin S resistance) gene coding sequence (CDS)	Itaya et al., 1990	165838
58	pHPH	CDS	pUPD	AATG-GCTT	Ampicilin	Drosophila codon optimized hph (Hygromycin B resistance) gene coding sequence (CDS)	Gritz and Davies, 1983	165839
59	pBLE	CDS	pUPD	AATG-GCTT	Ampicilin	Drosophila codon optimized ble (Phleomycin resistance) gene coding sequence (CDS)	Trastoy et al., 2005	165840
60	pTK	CDS	pUPD	AATG-GCTT	Ampicilin	Drosophila codon optimized TK (Ganciclovir or Acyclovir sensitivity) gene coding sequence (CDS)	Black et al., 2001	165841
61	pFCU1	CDS	pUPD	AATG-GCTT	Ampicilin	Drosophila codon optimized FCU1 (5-Fluorocytosine sensitivity) gene coding sequence (CDS)	Erbs et al., 2000	165842
FC31 Transgenesis
62	pFC31 attB O1	attB	pBSK-O1	GGAG-CGCT	Chloramphenicol	Omega1 FC31 attB site	Groth et al., 2004	165843
63	pFC31 attB O2	attB	pBSK-O2	GGAG-CGCT	Chloramphenicol	Omega2 FC31 attB Site	Groth et al., 2004	165844
64	pFC31	CDS	pUPD2	AATG-GCTT	Ampicilin	Drosophila codon optimized FC31 recombinase coding sequence (CDS)	Bischof et al., 2007	165845
Screening Markers
65	pWhite_CDS	CDS	pUPD	AATG-GCTT	Ampicilin	Drosophila codon optimized white gene coding sequence (CDS), lacks promoter and 3'UTR	This work	165846
