# Supplementary material for: Multiplexed drug-based selection and counterselection genetic manipulations in Drosophila
Source: Cell Rep. Author manuscript; Available in PMC 2021 Sep 29. (PMC8480232; doi:10.1016/j.celrep.2021.109700)
Supplement: 3 [file NIHMS1740534-supplement-3.xlsx]

## Sheet: Vectors
Supplemental table S2. Synthetic assembly cloning and selectable vector toolkit. Related to Figure 6
Vector #	Vector name	Vector type	Vector level	Description	Bacterial marker	Addgene #
Cloning Vectors
1	pUPD2	Vector-Domesticator	Domestication	pBlueScript derived high-copy part domestication vector	Ampicilin	165856
2	pVD2_purple	Vector-Domesticator	Domestication	pBlueScript derived high-copy vector part domestication vector	Ampicilin	165857
3	P[acman]-A1	Vector - Cloning	Alpha1	Alpha level P{acman} GB Cloning vector, Copy-up induction possible	Kanamycin	165858
4	P[acman]-A2	Vector - Cloning	Alpha2	Alpha level P{acman} GB Cloning vector, Copy-up induction possible	Kanamycin	165859
5	P[acman]-O1	Vector - Cloning	Omega1	Omega level P{acman} GB Cloning vector, Copy-up induction possible	Chloramphenicol	165860
6	P[acman]-O2	Vector - Cloning	Omega2	Omega level P{acman} GB Cloning vector, Copy-up induction possible	Chloramphenicol	165861
7	pR6Kg-A1	Vector - Cloning	Alpha1	Alpha level R6Kγ origin GB Cloning vector, Conditionally replicative ori, requires pir gene expression	Kanamycin	165862
8	pR6Kg-A2	Vector - Cloning	Alpha2	Alpha level R6Kγ origin GB Cloning vector, Conditionally replicative ori, requires pir gene expression	Kanamycin	165863
9	pR6Kg-O1	Vector - Cloning	Omega1	Omega level R6Kγ origin GB Cloning vector, Conditionally replicative ori, requires pir gene expression	Chloramphenicol	165864
10	pR6Kg-O2	Vector - Cloning	Omega2	Omega level R6Kγ origin GB Cloning vector, Conditionally replicative ori, requires pir gene expression	Chloramphenicol	165865
11	pR6Kg-A1spm	Vector - Cloning	Alpha1	Modified Alpha level R6Kγ origin GB Cloning vector, Conditionally replicative ori, requires pir gene expression	Spectinomycin	165866
12	pColE1-AlphaOmega	Vector - Cloning	Alpha-Omega	Terminal pBlueScript derived high-copy GB Cloning vector with both Alpha and Omega Entry points	Spectinomycin	165867
Tagging Cassettes
13	pEGFP-NT-Tagging	Vector - NT Tagging	Alpha1	Template for amplification of EGFP N-terminal tagging cassette	Kanamycin	165868
14	pEGFP-CT-Tagging	Vector - CT Tagging	Alpha1	Template for amplification of EGFP C-terminal tagging cassette	Kanamycin	165869
15	pmCherry-NT-Tagging	Vector - NT Tagging	Alpha1	Template for amplification of mCherry N-terminal tagging cassette	Kanamycin	165870
16	pmCherry-CT-Tagging	Vector - CT Tagging	Alpha1	Template for amplification of mcherry C-terminal tagging cassette	Kanamycin	165871
Transgenesis utility vectors
17	pMiniwhiteA1	Eye Marker Cassette	Alpha1	Basic transgenesis Mini-white physical eye marker cassette in Alpha1, lacks attB site	Kanamycin	165872
18	pMiniWhiteA2	Eye Marker Cassette	Alpha2	Basic transgenesis Mini-white physical eye marker cassette in Alpha2, lacks attB site	Kanamycin	165873
19	pGMR-WhiteA2	Eye Marker Cassette	Alpha2	Basic transgenesis 5xGMR white CDS physical eye marker cassette in Alpha2, lacks attB site	Kanamycin	165874
20	p3XP3-WhiteA2	Eye Marker Cassette	Alpha2	Basic transgenesis 3xP3 white CDS physical eye marker cassette in Alpha2, lacks attB site	Kanamycin	165875
Selection/counterselection Vectors
21	pHSP70B-CP6-nptII	Basic Selection Vector	Alpha1	Basic G418 resistance cassette in Alpha1, lacks physical marker or attB site	Kanamycin	165876
22	pHSP70B-CP6-pac	Basic Selection Vector	Alpha1	Basic Puromycin resistance cassette in Alpha1, lacks physical marker or attB site	Kanamycin	165877
23	pHSP70B-CP6-bsr	Basic Selection Vector	Alpha1	Basic Blasticidin resistance cassette in Alpha1, lacks physical marker or attB site	Kanamycin	165878
24	pHSP70B-CP6-hph	Basic Selection Vector	Alpha1	Basic Hygromycin resistance cassette in Alpha1, lacks physical marker or attB site	Kanamycin	165879
25	pHSP70B-CP6-ble	Basic Selection Vector	Alpha1	Basic Phleomycin resistance cassette in Alpha1, lacks physical marker or attB site	Kanamycin	165880
26	pHSP70B-CP6-TK	Basic Selection Vector	Alpha2	Basic ganciclovir or acyclovir sensitvity cassette in Alpha2, lacks physical marker or attB site	Kanamycin	165881
27	pHSP70B-CP6-FCU1	Basic Selection Vector	Alpha2	Basic 5-fluorocytosine sensitivity cassette in Alpha2, lacks physical marker or attB site	Kanamycin	165882
28	pG418R-GMRWhite	Transgenesis Ready Selection Vector	Terminal Alpha Entry	G418 resistance vector with attB and eye marker. Contains an Alpha GB cloning entry point for addition of custom assembly	Spectinomycin	165883
29	pPuroR-GMRWhite	Transgenesis Ready Selection Vector	Terminal Alpha Entry	Puromycin resistance vector with attB and eye marker. Contains an Alpha GB cloning entry point for addition of custom assembly	Spectinomycin	165884
30	pBlastR-GMRWhite	Transgenesis Ready Selection Vector	Terminal Alpha Entry	Blasticidin resistance vector with attB and eye marker. Contains an Alpha GB cloning entry point for addition of custom assembly	Spectinomycin	165885
31	pHygroR-GMRWhite	Transgenesis Ready Selection Vector	Terminal Alpha Entry	Hygromycin resistance vector with attB and eye marker. Contains an Alpha GB cloning entry point for addition of custom assembly	Spectinomycin	165886
32	pRMCE{G418R-5FCS-GMRWhite}-Vasa-phiC31	All-in-one FC31 RMCE Cassette	Omega1	G418 resistant FC31 integrase mediated RMCE cassette for upgrading MiMic insertions	Chloramphenicol	165887
33	pRMCE{PuroR-5FCS-GMRWhite}-Vasa-phiC31	All-in-one FC31 RMCE Cassette	Omega1	Puromycin resistant FC31 integrase mediated RMCE cassette for upgrading MiMic insertions	Chloramphenicol	165888
34	pRMCE{BlastR-5FCS-GMRWhite}-Vasa-phiC31	All-in-one FC31 RMCE Cassette	Omega1	Blasticidin resistant FC31 integrase mediated RMCE cassette for upgrading MiMic insertions	Chloramphenicol	165889
Binary system Selection Vectors
35	pG418R-MCS-GAL4-MiniWhite	Selectable Empty Enhancer Driver	Terminal Vector	G418 resistant GAL4 driver vector with Mini-w+ CDS eye marker. Enhancer grammar GB20 entry point for custom enhancers. Cut-and-paste cloning can be used. Purple-white bacteria colony screening.	Spectinomycin	165890
36	pPuroR-MCS-GAL4-MiniWhite	Selectable Empty Enhancer Driver	Terminal Vector	Puromycin resistant GAL4 driver vector with Mini-w+ CDS eye marker. Enhancer grammar GB20 entry point for custom enhancers. Cut-and-paste cloning can be used. Purple-white bacteria colony screening.	Spectinomycin	165892
37	pBlastR-MCS-GAL4-MiniWhite	Selectable Empty Enhancer Driver	Terminal Vector	Blasticidin resistant GAL4 driver vector with Mini-w+ CDS eye marker. Enhancer grammar GB20 entry point for custom enhancers. Cut-and-paste cloning can be used. Purple-white bacteria colony screening.	Spectinomycin	165894
38	pG418R-MCS-LexA-VP16-GMRWhite	Selectable Empty Enhancer Driver	Terminal Vector	G418 resistant LexA driver vector with 5xGMR w+ CDS eye marker. Enhancer grammar GB20 entry point for custom enhancers. Cut-and-paste cloning can be used. Purple-white bacteria colony screening.	Spectinomycin	165895
39	pG418R-MCS-LexA-VP16-MiniWhite	Selectable Empty Enhancer Driver	Terminal Vector	G418 resistant LexA driver vector with Mini-w+ CDS eye marker. Enhancer grammar GB20 entry point for custom enhancers. Cut-and-paste cloning can be used. Purple-white bacteria colony screening.	Spectinomycin	165896
40	pPuroR-MCS-LexA-VP16-GMRWhite	Selectable Empty Enhancer Driver	Terminal Vector	Puromycin resistant LexA driver vector with 5xGMR w+ CDS eye marker. Enhancer grammar GB20 entry point for custom enhancers. Cut-and-paste cloning can be used. Purple-white bacteria colony screening.	Spectinomycin	165897
41	pPuroR-MCS-LexA-VP16-MiniWhite	Selectable Empty Enhancer Driver	Terminal Vector	Puromycin resistant LexA driver vector with Mini-w+ CDS eye marker. Enhancer grammar GB20 entry point for custom enhancers. Cut-and-paste cloning can be used. Purple-white bacteria colony screening.	Spectinomycin	165898
42	pBlastR-MCS-LexA-VP16-MiniWhite	Selectable Empty Enhancer Driver	Terminal Vector	Blasticidin resistant LexA driver vector with Mini-w+ CDS eye marker. Enhancer grammar GB20 entry point for custom enhancers. Cut-and-paste cloning can be used. Purple-white bacteria colony screening.	Spectinomycin	165900
43	pG418R-MCS-QF-MiniWhite	Selectable Empty Enhancer Driver	Terminal Vector	G418 resistant QF driver vector with Mini-w+ CDS eye marker. Enhancer grammar GB20 entry point for custom enhancers. Cut-and-paste cloning can be used. Purple-white bacteria colony screening.	Spectinomycin	165902
44	pBlastR-MCS-QF-MiniWhite	Selectable Empty Enhancer Driver	Terminal Vector	Blasticidin resistant QF driver vector with Mini-white CDS eye marker. Enhancer grammar GB20 entry point for custom enhancers. Cut-and-paste cloning can be used. Purple-White bacteria colony screening.	Spectinomycin	165906
45	pBlastR-5xUAS-sfGFP-GMRWhite	Selectable UAS Response Vector	Terminal Alpha Entry	Blasticidin resistant 5xUAS sfGFP GMR-White CDS response vector. Contains an Alpha level GB2.0 entry point for addition of custom assemblies utilizing blue-white bacterial colony screening	Spectinomycin	165907
46	pBlastR-5xUAS-mCherry-GMRWhite	Selectable UAS Response Vector	Terminal Alpha Entry	Blasticidin resistant 5xUAS mCherry GMR-White CDS response vector. Contains an Alpha level GB2.0 entry point for addition of custom assemblies utilizing blue-white bacterial colony screening	Spectinomycin	165908
47	pBlastR-5xUAS-sfGFP-MiniWhite	Selectable UAS Response Vector	Terminal Alpha Entry	Blasticidin resistant 5xUAS sfGFP Mini-White CDS response vector. Contains an Alpha level GB2.0 entry point for addition of custom assemblies utilizing blue-white bacterial colony screening	Spectinomycin	165910
48	pBlastR-5xUAS-mCherry-MiniWhite	Selectable UAS Response Vector	Terminal Alpha Entry	Blasticidin resistant 5xUAS mCherry Mini-White CDS response vector. Contains an Alpha level GB2.0 entry point for addition of custom assemblies utilizing blue-white bacterial colony screening	Spectinomycin	165911
49	pBlastR-5xUAS-EBFP2-MiniWhite	Selectable UAS Response Vector	Terminal Alpha Entry	Blasticidin resistant 5xUAS EBFP2 Mini-White CDS response vector. Contains an Alpha level GB2.0 entry point for addition of custom assemblies utilizing blue-white bacterial colony screening	Spectinomycin	165912
50	pBlastR-12xLexAOp-sfGFP-MiniWhite	Selectable LexAOp Response Vector	Terminal Alpha Entry	Blasticidin resistant 12xLexAOp sfGFP Mini-White CDS response vector. Contains an Alpha level GB2.0 entry point for addition of custom assemblies utilizing blue-white bacterial colony screening	Spectinomycin	165916
51	pBlastR-12xLexAOp-mCherry-MiniWhite	Selectable LexAOp Response Vector	Terminal Alpha Entry	Blasticidin resistant 12xLexAOp mCherry Mini-White CDS response vector. Contains an Alpha level GB2.0 entry point for addition of custom assemblies utilizing blue-white bacterial colony screening	Spectinomycin	165917
52	pBlastR-12xLexAOp-EBFP2-MiniWhite	Selectable LexAOp Response Vector	Terminal Alpha Entry	Blasticidin resistant 12xLexAOp EBFP2 Mini-White CDS response vector. Contains an Alpha level GB2.0 entry point for addition of custom assemblies utilizing blue-white bacterial colony screening	Spectinomycin	165918
53	pBlastR-5xQUAS-mCherry-GMRWhite	Selectable QUAS Response Vector	Terminal Alpha Entry	Blasticidin resistant 5xQUAS mCherry GMR-White CDS response vector. Contains an Alpha level GB2.0 entry point for addition of custom assemblies utilizing blue-white bacterial colony screening	Spectinomycin	165920
54	pBlastR-5xQUAS-EBFP2-GMRWhite	Selectable QUAS Response Vector	Terminal Alpha Entry	Blasticidin resistant 5xQUAS EBFP2 GMR-White CDS response vector. Contains an Alpha level GB2.0 entry point for addition of custom assemblies utilizing blue-white bacterial colony screening	Spectinomycin	165921
55	pBlastR-5xQUAS-sfGFP-MiniWhite	Selectable QUAS Response Vector	Terminal Alpha Entry	Blasticidin resistant 5xQUAS sfGFP Mini-White CDS response vector. Contains an Alpha level GB2.0 entry point for addition of custom assemblies utilizing blue-white bacterial colony screening	Spectinomycin	165922
56	pBlastR-5xQUAS-mCherry-MiniWhite	Selectable QUAS Response Vector	Terminal Alpha Entry	Blasticidin resistant 5xQUAS mCherry Mini-White CDS response vector. Contains an Alpha level GB2.0 entry point for addition of custom assemblies utilizing blue-white bacterial colony screening	Spectinomycin	165923
57	pBlastR-5xQUAS-EBFP2-MiniWhite	Selectable QUAS Response Vector	Terminal Alpha Entry	Blasticidin resistant 5xQUAS EBFP2 Mini-White CDS response vector. Contains an Alpha level GB2.0 entry point for addition of custom assemblies utilizing blue-white bacterial colony screening	Spectinomycin	165924
