# Supplementary material for: Multiplexed drug-based selection and counterselection genetic manipulations in Drosophila
Source: Cell Rep. Author manuscript; Available in PMC 2021 Sep 29. (PMC8480232; doi:10.1016/j.celrep.2021.109700)
Supplement: 4 [file NIHMS1740534-supplement-4.xlsx]

## Sheet: Csp Interactome Data
gpGrouper Parameters:
SRA = Strict/Relaxed/All quality bins for gene products
PeptideCount = count of distinct peptide sequences
PeptideCount_u2g = count of distinct unique-to-gene peptide sequences
PSMs = spectral counts
iBAQ = iBAQ-based label free quantification calculated as summed peptide areas (distribution-adjusted for shared peptides) normalized to the number of avaialble tryptic peptides
Supplemental table S4. Peptides identified by proteomic analysis after immunoprecipitation. Related to Figure 5
NCBI Annotations			Differential Analysis				GFP Control (#45274)					GFP Control (#45275)					GFP-Csp (#45276)					GFP-Csp (#45277)
GeneID	GeneSymbol	GeneDescription	log2_FoldChange	t	pValue	pAdj	SRA	PeptideCount	PeptideCount_u2g	PSMs	iBAQ_dstrAdj	SRA	PeptideCount	PeptideCount_u2g	PSMs	iBAQ_dstrAdj	SRA	PeptideCount	PeptideCount_u2g	PSMs	iBAQ_dstrAdj	SRA	PeptideCount	PeptideCount_u2g	PSMs	iBAQ_dstrAdj
40459	Csp	Cysteine string protein	16.8202	13.5092	8.1805e-06	0.00283987											S	15	15	268	0.163994	S	9	9	119	0.194426
3355124	RpL5	Ribosomal protein L5	16.3214	4.69222	0.00338794	0.016138											S	21	21	68	0.0130847	S	13	13	38	0.010615
37589	RpS24	Ribosomal protein S24	15.9282	9.75594	5.62393e-05	0.00316196											S	8	8	19	0.0203227	S	2	2	6	0.0177576
41343	RpS25	Ribosomal protein S25	15.77	10.2882	4.12076e-05	0.00316196											S	6	6	29	0.0311699	S	6	6	34	0.0404657
43864	RpL10	Ribosomal protein L10	15.7553	7.4698	0.000302624	0.00471193											S	16	16	140	0.115959	S	13	13	98	0.0758674
41120	RpL34b	Ribosomal protein L34b	15.574	9.16155	8.10758e-05	0.00316196											S	10	2	43	0.0576827	S	4	1	13	0.0179962
44251	RpL8	Ribosomal protein L8	15.573	10.5885	3.4795e-05	0.00310173											S	25	25	120	0.0747673	S	16	16	85	0.0612322
39338	RpL10Ab	Ribosomal protein L10Ab	15.5523	11.4947	2.14213e-05	0.00283987											S	18	18	138	0.0797114	S	12	12	87	0.0711428
38397	RpL28	Ribosomal protein L28	15.5455	8.13638	0.00016048	0.00411762											S	15	15	72	0.0411104	S	9	9	54	0.0268076
35098	RpS26	Ribosomal protein S26	15.5019	8.73103	0.000107084	0.00347427											S	2	2	13	0.0227644	S	1	1	9	0.0196306
31009	RpL36	Ribosomal protein L36	15.226	11.2477	2.43619e-05	0.00283987											S	13	13	46	0.0756995	S	4	4	14	0.0531238
34149	RpS13	Ribosomal protein S13	14.9668	7.62876	0.000231357	0.00412477											S	12	12	100	0.0694039	S	9	9	64	0.0602516
34309	RpS2	Ribosomal protein S2	14.4449	8.40855	0.000132948	0.00395014											S	22	22	180	0.0630501	S	11	11	30	0.00896355
37849	RpL39	Ribosomal protein L39	14.0492	11.0327	2.73064e-05	0.00283987											S	2	2	7	0.0781698	S	2	2	4	0.0526602
43594	RpS7	Ribosomal protein S7	13.6837	9.36636	7.13101e-05	0.00316196											S	16	16	66	0.0227759	S	14	14	38	0.0207254
47218	RpS14a	Ribosomal protein S14a	13.337	9.34986	7.20444e-05	0.00316196											S	12	0	70	0.0260079	S	10	0	52	0.0238713
36321	RpS11	Ribosomal protein S11	13.1084	8.88242	9.69733e-05	0.00336174											S	24	24	110	0.0459512	S	15	15	64	0.0215513
43103	RpL27	ribosomal protein L27	13.0257	7.89019	0.000224011	0.00412477											S	12	12	70	0.131421	S	10	10	47	0.103088
43573	RpL32	Ribosomal protein L32	12.82	7.32101	0.000291705	0.00466728											S	11	11	79	0.0447395	S	6	6	30	0.0159385
3771959	His3:CG33806	CG33806 gene product from transcript CG33806-RA	12.7883	7.50708	0.000253323	0.00430145											S	4	0	15	0.00111183	S	4	0	16	0.00158053
47219	RpS14b	Ribosomal protein S14b	12.3973	8.94659	9.30227e-05	0.00336174											S	12	0	70	0.0260079	S	10	0	52	0.0238713
44150	RpS15Aa	Ribosomal protein S15Aa	12.3205	8.27652	0.000145561	0.00395014											S	9	1	28	0.0103669	S	10	2	28	0.0109905
34098	RpL36A	Ribosomal protein L36A	12.3171	9.32495	7.31702e-05	0.00316196											S	6	6	23	0.0429042	S	5	5	16	0.0319684
37292	RpS18	Ribosomal protein S18	12.2866	3.79097	0.0091302	0.0267556	S	1	1	2	0.000102954						S	15	15	59	0.0218052	S	9	9	40	0.0113036
36851	RpS15	Ribosomal protein S15	12.2609	6.72534	0.00046775	0.00663354											S	6	6	25	0.0101379	S	4	4	11	0.00792646
43349	RpL4	Ribosomal protein L4	11.9745	5.88993	0.000961881	0.0099673											S	31	31	127	0.0154624	S	11	11	15	0.00132934
36576	RpS23	Ribosomal protein S23	11.9713	7.6489	0.000227935	0.00412477											S	15	15	54	0.0413336	S	8	8	17	0.0186041
37995	RpL19	Ribosomal protein L19	11.9241	4.80175	0.00302757	0.0154853											S	19	19	111	0.0519961	S	9	9	18	0.0136307
31613	RpL17	Ribosomal protein L17	11.9155	4.00471	0.0071384	0.0223837	S	1	1	1	0.000220001						S	15	15	52	0.0416921	S	6	6	21	0.0258022
3772094	His2B:CG33900	CG33900 gene product from transcript CG33900-RA	11.8913	6.63218	0.000505113	0.00670618											S	10	0	53	0.00143378	S	9	0	43	0.00194754
35728	Gapdh1	Glyceraldehyde 3 phosphate dehydrogenase 1	11.8754	6.68313	0.000484271	0.00670618	A	4	0	10	0	A	4	0	6	0	S	16	4	67	0.00696098	S	8	2	35	0.00226292
40060	RpL26	Ribosomal protein L26	11.7807	9.96791	4.95989e-05	0.00316196											S	23	22	86	0.07312	S	14	13	69	0.0576695
37397	CG4038	CG4038 gene product from transcript CG4038-RA	11.7687	5.55917	0.00130715	0.0104572											S	6	6	8	0.00124224	S	4	4	6	0.00148701
38382	CG32278	CG32278 gene product from transcript CG32278-RA	11.7448	4.74625	0.00294393	0.0154371											S	2	2	2	0.00218095	S	3	3	4	0.00559193
38983	RpL14	Ribosomal protein L14	11.6882	9.57566	6.27034e-05	0.00316196											S	15	15	104	0.0594348	S	9	9	61	0.0321246
39108	RpS9	Ribosomal protein S9	11.6626	5.90013	0.000953021	0.0099673											S	17	17	68	0.0362343	S	4	4	6	0.00214376
3772058	His2B:CG33902	CG33902 gene product from transcript CG33902-RA	11.5269	4.38859	0.00432964	0.0177677											S	10	0	53	0.00143378	S	9	0	43	0.00194754
37430	RpL29	Ribosomal protein L29	11.4521	5.68557	0.0011608	0.0103433											S	4	4	4	0.0019766	S	1	1	2	0.002398
34526	RpL9	Ribosomal protein L9	11.4372	7.98136	0.000179071	0.00411762											S	9	9	35	0.011646	S	7	7	26	0.013131
35453	RpL21	Ribosomal protein L21	11.3881	6.31018	0.000663196	0.0081144											S	11	11	53	0.0316243	S	6	6	21	0.013864
43797	Pur-alpha	Purine-rich binding protein-alpha	11.2999	4.02979	0.00693838	0.0219774						S	1	1	1	4.45992e-05	S	14	14	38	0.00554003	S	12	12	36	0.00768099
41745	ATPsynE	ATP synthase, subunit E	11.2868	4.13123	0.00619097	0.0210317											S	2	2	3	0.00203713	S	1	1	1	0.000625561
32446	RpL37a	Ribosomal protein L37a	11.2525	7.75295	0.00021116	0.00411762											S	3	3	11	0.0223651	S	2	2	5	0.00766235
3772264	His2B:CG33874	CG33874 gene product from transcript CG33874-RA	11.2269	3.47981	0.0132293	0.0334214											S	10	0	53	0.00143378	S	9	0	43	0.00194754
42761	RpS3	Ribosomal protein S3	11.1678	2.91652	0.0268744	0.0555287											S	24	24	85	0.0125024	S	16	16	48	0.00628787
3354918	RpL15	Ribosomal protein L15	11.1319	7.11432	0.000342389	0.00508692											S	11	11	76	0.0487295	S	10	10	60	0.0368256
3771981	His1:CG33819	CG33819 gene product from transcript CG33819-RA	11.085	3.51242	0.0127161	0.0329246	S	2	0	3	1.53223e-05						S	14	0	72	0.00116144	S	16	0	124	0.00175703
32987	AP-1-2beta	Adaptor Protein complex 1/2, beta subunit	11.0607	5.77459	0.00106891	0.0103433											S	14	14	17	0.000751608	S	4	4	5	0.000158737
35078	Arr1	Arrestin 1	11.0367	5.95493	0.000906967	0.0099673	A	1	1	1	0						S	20	20	83	0.00945499	S	16	16	70	0.00942638
36985	RpL18A	Ribosomal protein L18A	11.0196	11.1402	2.57864e-05	0.00283987											S	21	21	134	0.0746857	S	15	15	120	0.058373
43723	RpL6	Ribosomal protein L6	11.0143	6.16665	0.000751372	0.00884634											S	18	18	42	0.01271	S	4	4	9	0.00169174
3772421	His3:CG33845	CG33845 gene product from transcript CG33845-RA	11.0042	4.87605	0.00257081	0.0144391											S	4	0	15	0.00111183	S	4	0	16	0.00158053
43532	RpS8	Ribosomal protein S8	10.9451	5.95317	0.00101941	0.0100971											S	16	16	128	0.056686	S	12	12	76	0.0402921
42460	Syp	Syncrip	10.9286	5.95225	0.000909161	0.0099673											S	17	17	39	0.0024046	S	15	15	47	0.00370717
3771771	His3:CG33815	CG33815 gene product from transcript CG33815-RA	10.921	5.66097	0.00118776	0.0103433											S	4	0	15	0.00111183	S	4	0	16	0.00158053
3772370	His3:CG33821	CG33821 gene product from transcript CG33821-RA	10.8527	4.27466	0.00491482	0.0183644											S	4	0	15	0.00111183	S	4	0	16	0.00158053
38208	RpL23A	Ribosomal protein L23A	10.7629	8.27615	0.000145598	0.00395014	S	1	1	1	4.45904e-05						S	21	21	109	0.0440246	S	13	13	48	0.0272971
39950	UQCR-Q	Ubiquinol-cytochrome c reductase ubiquinone-binding protein	10.6593	5.71422	0.00113028	0.0103433											S	2	2	7	0.00199462	S	3	3	7	0.00258736
32700	RpS5a	Ribosomal protein S5a	10.6137	5.22002	0.00181506	0.0119221											S	10	2	20	0.00498299	S	3	0	7	0.000911275
40654	RpL35A	Ribosomal protein L35A	10.5854	4.86045	0.00285243	0.015213											S	22	22	97	0.0599105	S	11	11	30	0.032083
3772013	His2B:CG33906	CG33906 gene product from transcript CG33906-RA	10.5568	5.29875	0.00167971	0.0113928											S	10	0	53	0.00143378	S	9	0	43	0.00194754
33654	RpL27A	Ribosomal protein L27A	10.5395	8.67196	0.000111355	0.00347427	A	1	1	1	5.00073e-05						S	6	6	58	0.0531776	S	6	6	41	0.0285062
3772032	His3:CG33839	CG33839 gene product from transcript CG33839-RA	10.4884	5.64706	0.00120332	0.0103433											S	4	0	15	0.00111183	S	4	0	16	0.00158053
3772575	His2B:CG33884	CG33884 gene product from transcript CG33884-RA	10.4761	5.01397	0.00223167	0.013523											S	10	0	53	0.00143378	S	9	0	43	0.00194754
40687	RpL13A	Ribosomal protein L13A	10.1749	5.85607	0.000991982	0.00998382											S	15	15	71	0.0300379	S	7	7	24	0.0109839
45961	Pep	Protein on ecdysone puffs	10.1428	6.64571	0.000499479	0.00670618											S	20	20	57	0.00523065	S	12	12	41	0.00356484
47091	comt	comatose	10.0862	5.35003	0.00159771	0.0111754											S	37	29	118	0.00448225	S	18	15	38	0.00105252
46038	Phb2	Prohibitin 2	9.9909	5.69563	0.00114999	0.0103433	S	1	1	1	0						S	8	8	16	0.00116368	S	7	7	10	0.000802486
39587	Mpcp	Mitochondrial phosphate carrier protein	9.96466	5.57183	0.00129158	0.0104572											S	13	12	39	0.00359386	S	7	6	13	0.00147604
43828	CaMKII	Calcium/calmodulin-dependent protein kinase II	9.94307	4.83463	0.00268374	0.0146899						S	1	1	2	1.92803e-05	S	20	20	64	0.00514276	S	12	12	39	0.00254668
3772265	His2B:CG33868	CG33868 gene product from transcript CG33868-RA	9.93983	5.34098	0.00161184	0.0111754											S	10	0	53	0.00143378	S	9	0	43	0.00194754
31483	RpL35	Ribosomal protein L35	9.91759	4.70664	0.00333786	0.016138											S	6	6	19	0.0335738	S	1	1	2	0.00362107
33211	AP-2alpha	Adaptor Protein complex 2, alpha subunit	9.88896	5.50388	0.00137765	0.0108817											S	18	18	44	0.00129897	S	14	14	33	0.000757205
42545	CG7956	CG7956 gene product from transcript CG7956-RD	9.84913	5.28424	0.00170377	0.0114166											R	1	1	3	0.000897797	S	1	1	1	0.000938885
31349	Vap-33A	VAMP-associated protein of 33kDa ortholog A	9.82114	5.45855	0.0014387	0.0109504											S	3	3	5	0.000440331	R	1	1	2	0.000175509
38794	RpL18	Ribosomal protein L18	9.73493	4.2122	0.00565884	0.0200632											S	10	10	68	0.025358	S	3	3	9	0.00365267
3772336	His2B:CG33890	CG33890 gene product from transcript CG33890-RA	9.68511	4.71995	0.00302675	0.0154853											S	10	0	53	0.00143378	S	9	0	43	0.00194754
3772004	His1:CG33843	CG33843 gene product from transcript CG33843-RA	9.67556	3.76005	0.00892814	0.0265293	S	2	0	3	1.53223e-05						S	14	0	72	0.00116144	S	16	0	124	0.00175703
45329	RpL12	Ribosomal protein L12	9.67134	7.82125	0.00020092	0.00411762											S	6	6	15	0.0193723	S	5	5	34	0.0251806
34754	RpL24	Ribosomal protein L24	9.66807	8.00562	0.000176005	0.00411762	R	1	1	1	1.76e-05						S	15	15	70	0.0233913	S	8	8	26	0.0127008
41347	RpL3	Ribosomal protein L3	9.66237	7.00916	0.000427816	0.0062083											S	35	35	306	0.114541	S	28	28	172	0.0768388
31826	rdgA	retinal degeneration A	9.6139	5.64112	0.00121004	0.0103433	S	1	1	1	1.15361e-05						S	33	33	99	0.00407801	S	23	23	60	0.002923
3772173	His3:CG33863	CG33863 gene product from transcript CG33863-RA	9.61121	5.13591	0.00197348	0.0126864											S	4	0	15	0.00111183	S	4	0	16	0.00158053
34329	RpL13	Ribosomal protein L13	9.59092	9.21105	7.85816e-05	0.00316196											S	24	24	145	0.0524114	S	18	18	83	0.0261754
3772099	His2B:CG33908	CG33908 gene product from transcript CG33908-RA	9.54859	5.37691	0.00155655	0.0110866											S	10	0	53	0.00143378	S	9	0	43	0.00194754
40675	CRMP	Collapsin Response Mediator Protein	9.544	4.71016	0.00305823	0.0155149											S	9	9	15	0.00109086	S	4	4	8	0.000251275
32133	Hsc70-3	Heat shock 70-kDa protein cognate 3	9.54041	5.32812	0.00163217	0.0111921	A	1	0	3	0	A	1	0	6	0	S	20	15	74	0.00148558	S	9	4	32	0.0004165
40627	rtp	retinophilin	9.42652	2.07128	0.0839234	0.122356	S	1	1	2	0.000759791						S	5	5	10	0.00192059	S	6	6	14	0.00501644
34070	Rack1	Receptor of activated protein kinase C 1	9.41792	3.97348	0.00693614	0.0219774											S	13	12	33	0.00486831	S	3	2	9	0.000399426
44702	Vha36-1	Vacuolar H[+] ATPase 36kD subunit 1	9.40456	5.01214	0.00223582	0.013523											S	4	3	7	0.0012454	S	4	3	11	0.000776858
32587	caz	cabeza	9.36757	4.66619	0.00320432	0.0158625											S	2	2	2	0.000111625	S	3	3	4	0.000348758
40928	CG17816	CG17816 gene product from transcript CG17816-RE	9.32379	5.59561	0.00126291	0.0104572											S	11	11	26	0.000393751	S	7	7	23	0.000146957
34420	RpS27A	Ribosomal protein S27A	9.25039	3.07028	0.022045	0.0486716	A	2	0	3	0	S	3	1	3	0.000863093	S	13	6	83	0.0178061	S	8	4	50	0.0189924
39049	bol	boule	9.22342	4.03057	0.00649078	0.0214684											S	2	2	6	0.000831742	S	4	4	9	0.00152425
53443	SF2	Splicing factor 2	9.22129	4.35195	0.00450884	0.0178071											S	9	9	20	0.00133333	S	10	10	39	0.0022658
36583	Hsc70-5	Heat shock protein cognate 5	9.20339	6.3232	0.000655795	0.0081144											S	13	12	22	0.000456678	S	4	3	6	0.00025038
37070	pAbp	CG5119 gene product from transcript CG5119-RC	9.17519	3.62818	0.0110645	0.0296005						S	2	2	2	0.00010824	S	17	17	64	0.0064136	S	14	14	47	0.00404664
35988	RpL31	Ribosomal protein L31	9.15588	7.49801	0.000255054	0.00430145											S	10	10	22	0.0137518	S	6	6	13	0.0107492
41807	RpS5b	Ribosomal protein S5b	9.10056	4.43164	0.00412915	0.0177677											S	9	1	18	0.00106526	S	3	0	7	0.0010024
3772081	His2B:CG33870	CG33870 gene product from transcript CG33870-RA	9.08326	5.12636	0.00199241	0.0126864											S	10	0	53	0.00143378	S	9	0	43	0.00194754
41432	COX5A	Cytochrome c oxidase subunit 5A	9.0611	5.41742	0.00149676	0.010988											S	4	4	5	0.000759371	A	1	1	1	0.000114156
3771891	His2B:CG33878	CG33878 gene product from transcript CG33878-RA	9.05943	5.45826	0.0014391	0.0109504											S	10	0	53	0.00143378	S	9	0	43	0.00194754
31150	mRpL16	mitochondrial ribosomal protein L16	9.0536	4.83805	0.00267421	0.0146899											S	1	1	1	0.00010357	R	2	2	2	0.000149287
3772077	His1:CG33837	CG33837 gene product from transcript CG33837-RA	9.04829	4.00907	0.00665464	0.0215901	S	2	0	3	1.53223e-05						S	14	0	72	0.00116144	S	16	0	124	0.00175703
44390	RFeSP	Rieske iron-sulfur protein	8.98204	4.68271	0.00314854	0.0157175											S	3	3	3	0.000904208	A	1	1	1	0.000378912
40443	CG7470	CG7470 gene product from transcript CG7470-RB	8.95301	5.56319	0.00130218	0.0104572						S	2	2	3	1.8178e-05	S	37	37	122	0.00688863	S	17	17	39	0.00262875
40559	lost	CG14648 gene product from transcript CG14648-RA	8.94145	5.12774	0.00198967	0.0126864											S	28	28	71	0.004463	S	15	15	33	0.00211446
34352	RpL7	Ribosomal protein L7	8.92303	2.67426	0.0369581	0.0686223											S	26	26	83	0.0270297	S	3	3	5	0.000404943
3771723	His3:CG33836	CG33836 gene product from transcript CG33836-RA	8.92242	4.65915	0.00322843	0.0158625											S	4	0	15	0.00111183	S	4	0	16	0.00158053
3771792	His3:CG33830	CG33830 gene product from transcript CG33830-RA	8.91792	4.35967	0.00447041	0.0177677											S	4	0	15	0.00111183	S	4	0	16	0.00158053
42027	CG10326	CG10326 gene product from transcript CG10326-RA	8.90227	4.46534	0.00397949	0.0174873											S	1	1	2	0.000783671	S	1	1	1	0.000684266
32537	Chc	Clathrin heavy chain	8.88887	4.07513	0.00616536	0.0210317						S	2	2	3	5.96087e-06	S	35	35	82	0.00121196	S	10	10	17	0.000320728
44783	RpL37A	Ribosomal protein L37A	8.83439	7.78579	0.000206164	0.00411762											S	9	9	27	0.0257154	S	5	5	10	0.0165614
44438	EfTuM	Elongation factor Tu mitochondrial	8.81583	4.36024	0.0044676	0.0177677						A	1	1	1	0	S	10	10	24	0.00180668	S	4	4	7	0.000362935
3771910	His1:CG33828	CG33828 gene product from transcript CG33828-RA	8.70084	4.17868	0.00547697	0.0197551	S	2	0	3	1.53223e-05						S	14	0	72	0.00116144	S	16	0	124	0.00175703
41431	glo	glorund	8.69886	5.71234	0.00113226	0.0103433											S	9	9	21	0.00199914	S	4	4	16	0.0026252
31791	PIP82	CG11219 gene product from transcript CG11219-RA	8.69018	5.56041	0.00130561	0.0104572											S	11	11	11	0.000121519	S	4	4	6	8.5845e-05
3772231	His3:CG33857	CG33857 gene product from transcript CG33857-RA	8.68741	4.57398	0.00353688	0.0164703											S	4	0	15	0.00111183	S	4	0	16	0.00158053
3772502	His2B:CG33894	CG33894 gene product from transcript CG33894-RA	8.65568	5.37231	0.0015635	0.0110866											S	10	0	53	0.00143378	S	9	0	43	0.00194754
33953	nrv2	nervana 2	8.65346	4.40469	0.0042534	0.0177677											S	11	11	31	0.00144697	S	5	5	15	0.000565942
42464	RpS20	Ribosomal protein S20	8.63327	3.06234	0.0222698	0.0486716						S	1	1	1	0.000992429	S	5	5	24	0.0169174	S	5	5	19	0.0179653
3771879	His1:CG33810	CG33810 gene product from transcript CG33810-RA	8.61309	4.22287	0.00520967	0.0190107	S	2	0	3	1.53223e-05						S	14	0	72	0.00116144	S	16	0	124	0.00175703
39826	fax	failed axon connections	8.60756	4.36672	0.00443563	0.0177677											S	5	5	11	0.0004737	S	3	3	4	0.00223198
31376	norpA	no receptor potential A	8.60182	4.36062	0.0044657	0.0177677											S	16	16	29	0.000599624	S	5	5	7	8.89876e-05
43039	RpS27	Ribosomal protein S27	8.57516	3.38869	0.0147887	0.036475											S	6	6	25	0.019819	S	5	5	13	0.0106236
8674098	CanA-14F	Calcineurin A at 14F	8.56116	4.00165	0.0067123	0.0215901											S	5	1	7	0.0002025	S	2	0	3	4.35622e-05
36897	inaC	inactivation no afterpotential C	8.55223	3.66224	0.0100468	0.0279874											S	20	19	61	0.00283235	S	8	8	35	0.000814624
37628	RpL23	Ribosomal protein L23	8.54274	6.33609	0.000648569	0.0081144	S	1	1	1	4.69648e-05						S	10	10	47	0.00989994	S	7	7	24	0.00846743
39484	RpS4	Ribosomal protein S4	8.53727	7.95871	0.000181991	0.00411762	S	1	1	1	5.57487e-05						S	26	26	141	0.0458718	S	14	14	68	0.019779
3772665	His1:CG33822	CG33822 gene product from transcript CG33822-RA	8.50282	4.27921	0.00488984	0.0183644	S	2	0	3	1.53223e-05						S	14	0	72	0.00116144	S	16	0	124	0.00175703
31588	RpL7A	Ribosomal protein L7A	8.46493	3.64343	0.0108653	0.0293503											S	24	24	104	0.0457539	S	2	2	3	0.000689894
34017	CG5177	CG5177 gene product from transcript CG5177-RB	8.41609	5.39567	0.00152852	0.0110866											S	3	3	6	0.000482508	S	1	1	3	0.000103239
37230	hts	hu li tai shao	8.41192	3.45145	0.0130218	0.0334214											S	15	15	25	0.00113314	S	6	6	10	0.00036289
3771818	His1:CG33804	CG33804 gene product from transcript CG33804-RA	8.33282	4.36394	0.0044493	0.0177677	S	2	0	3	1.53223e-05						S	14	0	72	0.00116144	S	16	0	124	0.00175703
34426	SmB	Small ribonucleoprotein particle protein SmB	8.24455	4.28269	0.00487077	0.0183644											A	1	1	2	0.000113406	S	2	2	2	0.000381251
42642	AP-2mu	Adaptor Protein complex 2, mu subunit	8.23651	3.91682	0.00741187	0.02301											S	20	20	45	0.0042641	S	11	11	26	0.00308179
3355144	RpL38	Ribosomal protein L38	8.22637	5.43326	0.0014741	0.0109504											S	2	2	16	0.00922265	S	2	2	13	0.00520329
3772198	His3:CG33818	CG33818 gene product from transcript CG33818-RA	8.21337	2.85552	0.0290983	0.0585871											S	4	0	15	0.00111183	S	4	0	16	0.00158053
3772619	His3:CG33848	CG33848 gene product from transcript CG33848-RA	8.20769	4.37971	0.00437233	0.0177677											S	4	0	15	0.00111183	S	4	0	16	0.00158053
32097	Drak	Death-associated protein kinase related	8.19922	3.87313	0.00780354	0.0239872											S	1	1	6	0.000762336	S	1	1	4	0.000387254
36383	Amph	Amphiphysin	8.19569	5.44355	0.00145957	0.0109504											S	7	7	9	0.000406743	R	4	4	4	0.000125542
37662	Fib	Fibrillarin	8.15644	4.24392	0.00508753	0.0186742											S	7	7	18	0.00106922	S	3	3	7	0.000497206
33473	Syt1	Synaptotagmin 1	8.15469	4.90787	0.0024877	0.014438											S	15	15	23	0.0016053	S	7	7	16	0.00106808
3772104	His2B:CG33888	CG33888 gene product from transcript CG33888-RA	8.1458	5.27469	0.00171981	0.0114166											S	10	0	53	0.00143378	S	9	0	43	0.00194754
3772518	His3:CG33851	CG33851 gene product from transcript CG33851-RA	8.1229	4.94983	0.00238268	0.0140264											S	4	0	15	0.00111183	S	4	0	16	0.00158053
32573	Nipsnap	CG9212 gene product from transcript CG9212-RC	8.09405	4.3037	0.00475766	0.0183644											S	3	3	5	0.000430351	S	2	2	4	0.000710019
39812	Pdh	Photoreceptor dehydrogenase	8.08574	2.89126	0.0277722	0.0569586	S	1	1	4	0	S	1	1	4	0.000345665	S	12	12	37	0.00916735	S	3	3	12	0.00293979
32094	CG1749	CG1749 gene product from transcript CG1749-RA	8.07186	3.17585	0.0192796	0.0448251											S	3	3	6	0.000245033	S	3	3	5	0.000282239
3772374	His3:CG33824	CG33824 gene product from transcript CG33824-RA	8.04984	4.59138	0.00347127	0.0162863											S	4	0	15	0.00111183	S	4	0	16	0.00158053
40451	RpLP0	Ribosomal protein LP0	8.04936	7.45004	0.000264437	0.00434233	S	1	1	2	5.10784e-05	S	2	2	3	6.96707e-05	S	20	20	103	0.0172649	S	12	12	71	0.0144651
3772163	His3:CG33809	CG33809 gene product from transcript CG33809-RA	8.0035	4.07653	0.00615541	0.0210317											S	4	0	15	0.00111183	S	4	0	16	0.00158053
31721	CG2233	CG2233 gene product from transcript CG2233-RA	7.99866	4.86826	0.00259164	0.0144391											S	2	2	4	0.000149338	R	1	1	2	0.000191977
3771816	His1:CG33816	CG33816 gene product from transcript CG33816-RA	7.98465	4.51192	0.00378253	0.0167866	S	2	0	3	1.53223e-05						S	14	0	72	0.00116144	S	16	0	124	0.00175703
3772715	His1:CG33825	CG33825 gene product from transcript CG33825-RA	7.9321	4.53036	0.00370761	0.0167648	S	2	0	3	1.53223e-05						S	14	0	72	0.00116144	S	16	0	124	0.00175703
34276	Mtpalpha	Mitochondrial trifunctional protein alpha subunit	7.92914	3.55439	0.0114628	0.0303085	S	1	1	2	9.05986e-06						S	23	23	40	0.00152018	S	9	9	13	0.0002918
35940	Rab32	CG8024 gene product from transcript CG8024-RD	7.9205	2.47112	0.0485411	0.082532											S	15	15	21	0.00136268	S	7	7	8	0.000533845
36855	RpLP2	Ribosomal protein LP2	7.87394	7.91183	0.000188206	0.00411762	S	1	1	1	0.000146837	S	1	1	1	7.88238e-05	S	5	5	28	0.0224026	S	6	6	48	0.0284301
45928	shi	shibire	7.86783	4.97108	0.00233139	0.0138551	S	2	2	2	1.97168e-05	S	2	2	3	6.66727e-06	S	44	44	121	0.00472794	S	20	20	45	0.00151711
42265	EndoA	Endophilin A	7.8605	4.40617	0.00424646	0.0177677											S	4	4	7	0.000701116	A	1	1	1	0.0001386
43437	CG11876	CG11876 gene product from transcript CG11876-RA	7.85766	2.76017	0.032981	0.0635189											S	6	6	10	0.0012804	S	2	2	6	0.000630709
34446	CG6094	CG6094 gene product from transcript CG6094-RB	7.84977	5.04894	0.00215392	0.0133074											S	3	3	3	0.000274768	S	2	2	5	0.000156771
261629	Unc-115a	CG31352 gene product from transcript CG31352-RE	7.83884	4.50935	0.00379312	0.0167866											S	14	1	23	0.000733923	S	7	0	12	0.000204563
43321	RpS10a	Ribosomal protein S10a	7.79375	5.43945	0.00146534	0.0109504	A	1	0	1	0	A	1	0	2	0	S	2	1	7	0.000279238	S	1	1	1	0.000196763
36570	mRpS16	mitochondrial ribosomal protein S16	7.74013	4.41063	0.00422566	0.0177677											S	1	1	2	0.000273654	S	1	1	5	0.000566333
37636	CG3499	CG3499 gene product from transcript CG3499-RD	7.72531	4.76393	0.0028897	0.0152811											S	1	1	4	0.000102003	S	1	1	3	0.000128133
39088	RpS17	Ribosomal protein S17	7.72476	4.18411	0.00583741	0.0205793	S	3	3	5	0.000695346						S	7	7	57	0.0300092	S	5	5	44	0.0171781
31848	His3.3B	Histone H3.3B	7.72051	3.68588	0.00976284	0.027691											S	4	0	15	0.00111183	S	4	0	16	0.00158053
318847	His3:CG31613	CG31613 gene product from transcript CG31613-RA	7.67804	4.70117	0.00308749	0.015537											S	4	0	15	0.00111183	S	4	0	16	0.00158053
5740544	futsch	CG34387 gene product from transcript CG34387-RF	7.56723	3.9887	0.00681419	0.0218054						S	1	1	1	4.5628e-06	S	16	16	25	0.000205644	S	10	10	16	0.000170084
43768	RpS3A	Ribosomal protein S3A	7.56672	6.27008	0.00068658	0.00823896	S	4	4	7	0.000734671	S	2	2	2	8.61863e-05	S	29	29	176	0.051865	S	21	21	152	0.0438812
31257	CG2680	CG2680 gene product from transcript CG2680-RB	7.55872	2.94762	0.0248653	0.0525964											S	1	1	2	0.000474752	S	1	1	1	0.000892236
36384	Galphaq	G protein alpha q subunit	7.54513	2.65104	0.0381187	0.0697538						R	1	1	1	2.03138e-05	S	6	5	10	0.00053003	S	2	2	3	9.48789e-05
41027	CG8036	CG8036 gene product from transcript CG8036-RB	7.52604	4.33203	0.00460978	0.0179782											S	15	13	27	0.00194339	S	4	4	6	0.000540994
49168	l(2)37Cc	lethal (2) 37Cc	7.49962	3.58055	0.0111002	0.0296005											S	8	8	14	0.00124038	S	5	5	12	0.000372033
41823	GlyS	Glycogen synthase	7.4699	3.92257	0.00736202	0.0229695											S	13	13	30	0.00119362	S	5	5	13	0.000378153
3772299	His2B:CG33910	CG33910 gene product from transcript CG33910-RA	7.46953	4.36073	0.00446516	0.0177677											S	10	0	53	0.00143378	S	9	0	43	0.00194754
43483	CG1907	CG1907 gene product from transcript CG1907-RA	7.45178	4.2467	0.00507163	0.0186742											S	7	7	10	0.000552128	S	3	3	5	0.000166793
3772517	His3:CG33860	CG33860 gene product from transcript CG33860-RA	7.42001	4.82107	0.00272194	0.0147695											S	4	0	15	0.00111183	S	4	0	16	0.00158053
3772496	His2B:CG33880	CG33880 gene product from transcript CG33880-RA	7.41759	4.87175	0.00258228	0.0144391											S	10	0	53	0.00143378	S	9	0	43	0.00194754
33498	Rbp9	RNA-binding protein 9	7.40888	4.6265	0.00334296	0.016138											S	3	3	4	8.31089e-05	S	4	3	13	0.000287026
43515	CG7834	CG7834 gene product from transcript CG7834-RB	7.38531	2.34872	0.057325	0.0900532						S	1	1	2	5.82151e-05	S	5	5	6	0.000998911	S	2	2	3	0.00025196
3772314	His4:CG33893	CG33893 gene product from transcript CG33893-RA	7.36154	2.83413	0.0299243	0.0594673	S	2	0	2	7.78523e-05						S	7	0	38	0.00120983	S	6	0	30	0.000956025
44072	Ran	CG1404 gene product from transcript CG1404-RC	7.32494	3.89269	0.00762544	0.0235558											S	4	4	5	0.000684976	R	1	1	2	0.000103375
42789	eIF-3p66	Eukaryotic initiation factor 3 p66 subunit	7.30656	2.8012	0.030287	0.0599971											S	11	10	18	0.00132451	S	4	4	10	0.000514875
36252	wal	walrus	7.27393	4.17056	0.00552771	0.0198235						S	2	2	2	2.79913e-05	S	7	7	21	0.00206852	S	6	6	11	0.00114407
37005	eIF3-S8	CG4954 gene product from transcript CG4954-RB	7.24937	3.75128	0.00902262	0.026683											S	16	16	26	0.000779237	S	6	6	8	0.000215341
41291	fau	CG45077 gene product from transcript CG45077-RA	7.24927	4.08661	0.00608443	0.0210317						A	1	1	1	4.09634e-05	S	7	7	15	0.00283867	S	4	4	7	0.00132675
41138	rump	rumpelstiltskin	7.21296	3.96543	0.00700158	0.0220656											S	6	6	8	0.000585924	S	4	4	8	0.000800994
33524	FASN1	Fatty acid synthase 1	7.1985	3.72125	0.00935453	0.0271499	S	1	1	1	2.218e-06	S	4	4	4	3.02829e-05	S	65	63	158	0.00216606	S	24	23	49	0.000668984
3771838	His1:CG33813	CG33813 gene product from transcript CG33813-RA	7.18829	4.59708	0.00345007	0.0162863	S	2	0	3	1.53223e-05						S	14	0	72	0.00116144	S	16	0	124	0.00175703
41670	B52	CG10851 gene product from transcript CG10851-RN	7.18422	2.31929	0.0596751	0.092861	S	5	5	6	0.00544514						S	17	17	49	0.0178184	S	16	16	65	0.0299362
3771809	His2B:CG33872	CG33872 gene product from transcript CG33872-RA	7.17263	4.01654	0.00659721	0.0215532											S	10	0	53	0.00143378	S	9	0	43	0.00194754
40348	AcCoAS	Acetyl Coenzyme A synthase	7.17135	3.38887	0.0140823	0.0348705											S	11	11	23	0.000885419	S	2	2	5	0.000252147
41200	RpS29	Ribosomal protein S29	7.14528	2.67138	0.0370996	0.0686223						S	1	1	1	0.000740046	S	4	4	12	0.00916438	S	2	2	6	0.00413289
32955	CG14207	CG14207 gene product from transcript CG14207-RD	7.1196	4.01991	0.00657146	0.0215532						S	1	1	1	2.12593e-05	S	4	4	6	0.00162799	R	1	1	1	0.000752545
3771957	His2B:CG33896	CG33896 gene product from transcript CG33896-RA	7.06038	4.62061	0.00336409	0.016138											S	10	0	53	0.00143378	S	9	0	43	0.00194754
3772225	His1:CG33840	CG33840 gene product from transcript CG33840-RA	6.93289	4.55748	0.00360038	0.0165194	S	2	0	3	1.53223e-05						S	14	0	72	0.00116144	S	16	0	124	0.00175703
42186	14-3-3epsilon	CG31196 gene product from transcript CG31196-RD	6.92316	3.05222	0.0216753	0.0486716						A	1	0	1	0	S	7	5	11	0.00107838	A	2	2	2	0.000202302
43229	His2Av	Histone H2A variant	6.91128	3.4609	0.0130899	0.0334214	S	1	0	4	6.88242e-05	S	1	0	2	1.70956e-05	S	2	0	15	0.000751706	S	3	1	25	0.0226769
3772607	His3:CG33827	CG33827 gene product from transcript CG33827-RA	6.85658	4.40772	0.00423923	0.0177677											S	4	0	15	0.00111183	S	4	0	16	0.00158053
3771803	His1:CG33852	CG33852 gene product from transcript CG33852-RA	6.83104	4.53228	0.00369987	0.0167648	S	2	0	3	1.53223e-05						S	14	0	72	0.00116144	S	16	0	124	0.00175703
37750	mRpL43	mitochondrial ribosomal protein L43	6.82636	1.68148	0.143859	0.191404											S	6	6	9	0.00100556	S	5	5	12	0.00149001
35689	CG2137	CG2137 gene product from transcript CG2137-RA	6.82294	3.81544	0.0083563	0.0251518											S	1	1	2	0.000228089	A	1	1	1	0.000159379
43240	CG6330	CG6330 gene product from transcript CG6330-RB	6.81212	4.09443	0.00603003	0.0210209											S	2	2	3	0.000162845	S	1	1	3	2.51206e-05
3772552	His3:CG33833	CG33833 gene product from transcript CG33833-RA	6.79876	2.70248	0.0355978	0.0671089											S	4	0	15	0.00111183	S	4	0	16	0.00158053
32340	rdgB	retinal degeneration B	6.79751	4.42395	0.00416418	0.0177677											S	2	2	4	7.63522e-05	S	2	2	4	3.81407e-05
48632	Act87E	Actin 87E	6.76796	1.7274	0.135034	0.182276	S	10	0	28	0.00707655	A	12	0	40	0	S	17	0	124	0.0252251	S	10	0	52	0.00351977
3771991	His1:CG33855	CG33855 gene product from transcript CG33855-RA	6.76074	4.5108	0.00378715	0.0167866	S	2	0	3	1.53223e-05						S	14	0	72	0.00116144	S	16	0	124	0.00175703
34021	CG5261	CG5261 gene product from transcript CG5261-RB	6.74044	2.69194	0.0360994	0.0676458						S	2	2	2	0.000233211	S	12	12	24	0.00224345	S	8	8	19	0.00195912
35173	Acn	Acinus	6.67691	4.07003	0.00620165	0.0210317	S	1	1	1	2.03577e-05						S	15	15	37	0.00143366	S	8	8	14	0.000793052
39430	tral	trailer hitch	6.65281	3.78613	0.00865369	0.0258368											S	5	5	6	0.00023354	S	4	4	6	0.000209768
3771729	His3:CG33842	CG33842 gene product from transcript CG33842-RA	6.65237	2.78755	0.031812	0.0620333											S	4	0	15	0.00111183	S	4	0	16	0.00158053
32077	CG1737	CG1737 gene product from transcript CG1737-RB	6.62592	4.16319	0.00557427	0.0198763											R	2	2	2	5.10697e-05	S	5	5	7	8.08086e-05
37580	RpS16	Ribosomal protein S16	6.61135	5.68963	0.00115643	0.0103433	S	3	3	3	0.000535532	S	1	1	2	9.07515e-05	S	14	14	62	0.0237255	S	14	14	55	0.0195819
38870	CG7409	CG7409 gene product from transcript CG7409-RA	6.60806	2.59671	0.0409894	0.0730783											S	1	1	1	0.000241521	A	1	1	1	0.000161455
31700	RpS6	Ribosomal protein S6	6.53958	4.73515	0.00297855	0.0154853											S	17	17	83	0.0266249	S	8	8	14	0.00489537
32617	eIF-2alpha	eukaryotic translation Initiation Factor 2alpha	6.52659	3.84601	0.00805814	0.0245282											S	5	5	6	0.000396892	S	2	2	3	0.000133214
3772096	His4:CG33897	CG33897 gene product from transcript CG33897-RA	6.51325	2.99759	0.0232823	0.0499249	S	2	0	2	7.78523e-05						S	7	0	38	0.00120983	S	6	0	30	0.000956025
33736	His3.3A	Histone H3.3A	6.50747	4.04584	0.00637717	0.0214684											S	4	0	15	0.00111183	S	4	0	16	0.00158053
39959	Jon74E	Jonah 74E	6.49287	2.48732	0.0462545	0.0803978											S	1	1	2	0.000255587	A	1	1	1	0.000420824
35771	lig	lingerer	6.46742	4.25955	0.00499885	0.0185672											S	2	2	3	4.40523e-05	S	1	1	3	3.79417e-05
2768852	par-1	CG8201 gene product from transcript CG8201-RV	6.46118	3.02638	0.0224199	0.0486716											S	10	10	13	0.000326736	S	5	5	8	0.000376211
3772248	His2B:CG33898	CG33898 gene product from transcript CG33898-RA	6.43629	4.20724	0.00530254	0.0192371											S	10	0	53	0.00143378	S	9	0	43	0.00194754
40508	Chro	Chromator	6.41994	3.6304	0.0104436	0.0285669											S	3	3	4	7.79295e-05	R	3	3	3	5.62875e-05
34256	Aldh	Aldehyde dehydrogenase	6.4027	2.6114	0.0390345	0.0708067						S	1	1	3	5.37752e-05	S	10	10	27	0.00133267	S	5	5	10	0.000281559
326273	His2B:CG17949	CG17949 gene product from transcript CG17949-RA	6.38841	3.3423	0.0149332	0.0366863											S	10	0	53	0.00143378	S	9	0	43	0.00194754
32635	RpS19a	Ribosomal protein S19a	6.36635	6.35103	0.0006403	0.0081144	S	1	1	1	0.000125379	S	1	1	1	0.000240787	S	16	16	33	0.0146466	S	11	11	23	0.0140297
3771941	His4:CG33875	CG33875 gene product from transcript CG33875-RA	6.33137	3.02489	0.0224638	0.0486716	S	2	0	2	7.78523e-05						S	7	0	38	0.00120983	S	6	0	30	0.000956025
3771912	His1:CG33849	CG33849 gene product from transcript CG33849-RA	6.30718	4.28273	0.00487056	0.0183644	S	2	0	3	1.53223e-05						S	14	0	72	0.00116144	S	16	0	124	0.00175703
38710	Acp65Aa	Adult cuticle protein 65Aa	6.30016	2.27576	0.063338	0.0980717						S	2	2	6	0.000535205	S	2	2	23	0.00287727	S	2	2	17	0.00193348
3772276	His2B:CG33882	CG33882 gene product from transcript CG33882-RA	6.28779	4.0042	0.00669243	0.0215901											S	10	0	53	0.00143378	S	9	0	43	0.00194754
32007	sesB	stress-sensitive B	6.26955	4.89386	0.00252391	0.0144391	S	3	2	4	0.000491377	S	2	2	3	7.2271e-05	S	25	20	132	0.0216745	S	18	14	59	0.00975153
39075	Hsp26	Heat shock protein 26	6.2584	3.66552	0.0100068	0.0279874											S	2	2	5	0.000460212	A	1	1	1	7.80252e-05
3771935	His4:CG33901	CG33901 gene product from transcript CG33901-RA	6.25523	3.03618	0.0221343	0.0486716	S	2	0	2	7.78523e-05						S	7	0	38	0.00120983	S	6	0	30	0.000956025
36991	UQCR-6.4	Ubiquinol-cytochrome c reductase 6.4 kDa subunit	6.25292	3.08013	0.0209008	0.0474259											S	2	2	6	0.0020903	S	2	2	4	0.00136063
318846	His4:CG31611	CG31611 gene product from transcript CG31611-RA	6.25147	3.03673	0.0221183	0.0486716	S	2	0	2	7.78523e-05						S	7	0	38	0.00120983	S	6	0	30	0.000956025
3772325	His4:CG33895	CG33895 gene product from transcript CG33895-RA	6.24011	3.0384	0.0220703	0.0486716	S	2	0	2	7.78523e-05						S	7	0	38	0.00120983	S	6	0	30	0.000956025
3771908	His4:CG33905	CG33905 gene product from transcript CG33905-RA	6.18908	3.04579	0.021858	0.0486716	S	2	0	2	7.78523e-05						S	7	0	38	0.00120983	S	6	0	30	0.000956025
43805	Gat	GABA transporter	6.17252	2.63188	0.0379622	0.0697538						R	1	1	2	2.49548e-05	S	4	4	5	0.000246296	S	2	2	2	0.000422732
3771890	eys	eyes shut	6.14674	2.89405	0.0266922	0.0555197											S	17	17	30	0.000878893	S	4	4	12	0.000266676
42649	T-cp1	Tcp1-like	6.12872	3.45487	0.0129663	0.0334214											S	2	2	4	9.65501e-05	S	3	3	5	7.15626e-05
39078	Hsp27	Heat shock protein 27	6.12756	3.0304	0.0223022	0.0486716											S	2	2	2	0.000246137	R	1	1	1	6.96276e-05
42341	Vha13	Vacuolar H[+] ATPase 13kD subunit	6.11314	2.34848	0.0560235	0.0894852						S	1	1	1	5.06316e-05	S	3	3	6	0.00126625	R	2	2	2	0.000164769
32009	Imp	IGF-II mRNA-binding protein	6.10907	3.58991	0.0109735	0.0295149											S	8	8	12	0.000595953	S	8	8	15	0.000889597
36150	nclb	no child left behind	6.10497	2.74891	0.0324475	0.062685											S	2	2	4	0.000128558	S	3	3	7	0.000199371
45320	trol	terribly reduced optic lobes	6.10025	3.74116	0.00913293	0.0267556	R	2	2	2	4.23358e-06	S	2	2	2	2.09037e-06	S	20	20	33	0.000228413	S	16	16	26	0.000182359
3772581	His1:CG33858	CG33858 gene product from transcript CG33858-RA	6.08734	4.11445	0.00589319	0.0206593	S	2	0	3	1.53223e-05						S	14	0	72	0.00116144	S	16	0	124	0.00175703
41247	Syn	Synapsin	6.07828	3.15141	0.0190561	0.0448251											S	15	15	27	0.000825924	S	8	8	13	0.000416816
41840	Hsc70-4	Heat shock protein cognate 4	6.05751	5.87574	0.000974367	0.0099673	S	3	2	5	0.000181559	S	5	4	12	0.000477143	S	46	37	319	0.0301629	S	34	24	160	0.0127403
41067	skap	skpA associated protein	6.02038	5.75657	0.00108682	0.0103433	S	1	1	2	0.000143978	S	2	2	2	0.000128162	S	17	17	66	0.00858976	S	14	14	57	0.0090511
36041	Pka-R2	Protein kinase, cAMP-dependent, regulatory subunit type 2	6.01254	2.34692	0.0567621	0.0900532											S	8	8	14	0.000722517	S	5	5	13	0.000470397
3771893	His4:CG33909	CG33909 gene product from transcript CG33909-RA	5.99899	3.07445	0.0210562	0.0476053	S	2	0	2	7.78523e-05						S	7	0	38	0.00120983	S	6	0	30	0.000956025
33214	RpLP1	Ribosomal protein LP1	5.98178	5.91899	0.000936873	0.0099673	S	1	1	1	0.00044969	S	1	1	1	0.000160068	S	7	7	27	0.0202552	S	5	5	20	0.014193
32395	mRpS25	mitochondrial ribosomal protein S25	5.96324	3.67637	0.00987593	0.0277594											S	1	1	1	0.000179238	S	1	1	3	0.000201312
43507	ATPsyngamma	ATP synthase, gamma subunit	5.963	4.03277	0.00647432	0.0214684	S	2	2	3	0.000102725	S	1	1	1	2.21874e-05	S	15	15	42	0.0044128	S	8	8	22	0.00200979
53567	larp	La related protein	5.95465	3.73607	0.00918908	0.0267943											S	5	5	5	3.74089e-05	S	3	3	4	7.71621e-05
45668	Vha68-1	Vacuolar H[+] ATPase 68kD subunit 1	5.92136	3.16176	0.0188033	0.0444441	A	1	1	1	6.48538e-06	S	4	3	5	0.000125042	S	13	10	50	0.00226506	S	8	5	29	0.00131499
34012	ninaC	neither inactivation nor afterpotential C	5.91617	5.08912	0.00206832	0.0130367	S	8	8	11	0.000278219	S	6	6	8	8.14112e-05	S	82	81	328	0.0114484	S	61	60	234	0.00721466
33105	Rpt6	Regulatory particle triple-A ATPase 6	5.90644	2.60864	0.0391812	0.0708669											S	3	0	6	0.000169938	S	2	1	3	0.000226688
3772708	His4:CG33871	CG33871 gene product from transcript CG33871-RA	5.90303	3.08806	0.0206864	0.0472831	S	2	0	2	7.78523e-05						S	7	0	38	0.00120983	S	6	0	30	0.000956025
44029	Ref1	RNA and export factor binding protein 1	5.89835	3.6887	0.00972959	0.027691											S	2	2	2	0.000107289	R	1	1	2	0.000141536
31398	mRpL30	mitochondrial ribosomal protein L30	5.86279	3.01075	0.0228838	0.0492404											S	1	1	3	0.000194068	S	2	2	7	0.000596598
42828	Rpt2	Regulatory particle triple-A ATPase 2	5.85258	2.36958	0.0544102	0.0879585											S	3	3	6	0.00050064	S	2	2	3	0.000144841
46015	tutl	turtle	5.83282	2.86456	0.027759	0.0569586						A	1	1	1	0	S	1	1	2	0.000160897	A	2	2	4	0.00029937
3355089	mRpS5	mitochondrial ribosomal protein S5	5.81065	2.84267	0.0285802	0.0582813											S	2	2	4	5.77706e-05	A	1	1	1	0.000277054
45012	Vha68-2	Vacuolar H[+] ATPase 68 kDa subunit 2	5.80299	3.63007	0.0104478	0.0285669						A	1	0	2	0	S	6	3	23	0.000110239	S	4	1	19	2.0471e-05
38756	CG10077	CG10077 gene product from transcript CG10077-RA	5.78195	1.71322	0.137701	0.18439						S	1	1	1	0.00120747	S	4	4	7	0.000713471	R	1	1	10	0.00492336
33770	mid	midline	5.779	2.19715	0.0691508	0.105716											S	1	1	2	0.000345429	S	1	1	3	0.000413145
46040	cype	cyclope	5.77475	1.47095	0.191901	0.242893						S	2	2	3	0.000560161	S	2	2	4	0.000852743	S	1	1	1	0.000254915
31587	Spat	Serine pyruvate aminotransferase	5.75431	3.63677	0.0103628	0.0285669											S	3	3	5	0.00016952	S	2	2	6	3.13362e-05
45682	eIF-3p40	Eukaryotic initiation factor 3 p40 subunit	5.72152	3.70934	0.0094899	0.0273875											S	1	1	2	0.00018351	A	1	1	1	7.95666e-05
38864	CG12262	CG12262 gene product from transcript CG12262-RA	5.71997	4.02902	0.00650244	0.0214684	S	1	1	2	2.77056e-05	S	1	1	2	4.3649e-05	S	16	16	36	0.00257636	S	10	10	22	0.00130405
31106	sta	stubarista	5.7133	2.55578	0.0433036	0.0761168						S	2	2	2	0.000232862	S	8	8	23	0.00370682	S	3	3	6	0.000798134
32518	Tcp-1zeta	T-cp1zeta	5.71151	3.02817	0.0223676	0.0486716											R	1	1	2	5.39874e-05	S	3	3	3	7.3704e-05
32375	mRpL38	mitochondrial ribosomal protein L38	5.68302	3.39479	0.0139781	0.0347503											S	7	7	9	0.000332873	S	2	2	2	4.62279e-05
326206	CG11583	CG11583 gene product from transcript CG11583-RA	5.68145	2.47573	0.0482394	0.0823535											A	2	2	3	4.25126e-05	S	4	4	4	0.000191988
34684	CG5787	CG5787 gene product from transcript CG5787-RB	5.6663	1.89457	0.107164	0.149724											S	5	5	5	0.000120034	S	4	4	7	0.000178798
3772083	His2B:CG33876	CG33876 gene product from transcript CG33876-RA	5.66312	4.03968	0.00642272	0.0214684											S	10	0	53	0.00143378	S	9	0	43	0.00194754
3772166	His2B:CG33892	CG33892 gene product from transcript CG33892-RA	5.65572	3.48312	0.0125187	0.0326847											S	10	0	53	0.00143378	S	9	0	43	0.00194754
37798	Nap1	Nucleosome assembly protein 1	5.64098	2.91191	0.0260675	0.0544018											S	4	4	7	0.000339796	S	4	4	9	0.000414901
37931	ATPsynF	ATP synthase, subunit F	5.62921	4.28222	0.00487335	0.0183644	S	1	1	1	0.000174863	S	2	2	2	5.17503e-05	S	7	7	18	0.00766573	S	4	4	9	0.00289185
3771736	His1:CG33861	CG33861 gene product from transcript CG33861-RA	5.62447	3.68598	0.00976161	0.027691	S	2	0	3	1.53223e-05						S	14	0	72	0.00116144	S	16	0	124	0.00175703
35977	brp	bruchpilot	5.62107	2.07293	0.0837322	0.122356											S	3	3	5	0.00015871	S	3	3	5	0.000163613
33835	eIF-4a	Eukaryotic initiation factor 4a	5.6054	2.79325	0.0305324	0.0601607											S	6	4	7	0.000328296	A	1	1	1	2.05942e-05
39922	CG6512	CG6512 gene product from transcript CG6512-RB	5.60429	2.68899	0.0351333	0.0664339											S	3	3	4	3.81857e-05	A	1	1	1	4.10309e-05
39889	Lmpt	Limpet	5.57161	2.72174	0.0336133	0.0645375											S	8	8	11	0.000622776	S	1	1	1	6.9882e-05
35239	CG10132	CG10132 gene product from transcript CG10132-RA	5.52852	3.01074	0.0228841	0.0492404											S	1	1	2	2.38706e-05	R	1	1	1	3.08638e-05
53564	retinin	CG13057 gene product from transcript CG13057-RA	5.51606	2.30144	0.0611502	0.0949197						R	1	1	1	0.000238486	S	3	3	8	0.00131985	S	3	3	5	0.000931036
31022	RpL22	Ribosomal protein L22	5.50516	7.24364	0.000309598	0.00471193	S	3	3	5	0.000885911	S	5	5	11	0.00173776	S	17	17	112	0.051964	S	12	12	87	0.0611104
39982	Ir75a	Ionotropic receptor 75a	5.49447	1.94638	0.0997474	0.141782											S	1	1	4	0.000369161	R	1	1	3	0.000532951
36726	Flo1	Flotillin 1	5.48889	3.81476	0.00836313	0.0251518											S	1	1	2	5.26062e-05	S	1	1	2	5.05269e-05
44258	ps	pasilla	5.46181	2.34877	0.0560011	0.0894852											S	5	5	7	0.000489717	R	2	2	4	6.46897e-05
117414	mRpS14	mitochondrial ribosomal protein S14	5.43299	2.79252	0.0305624	0.0601607											R	1	1	1	0.000294065	S	1	1	2	0.000228888
32967	CG12237	CG12237 gene product from transcript CG12237-RA	5.41648	1.81879	0.119014	0.163219											S	3	3	5	0.000157452	R	1	1	1	3.04297e-05
3772172	His4:CG33885	CG33885 gene product from transcript CG33885-RA	5.41233	3.13775	0.0193955	0.0448251	S	2	0	2	7.78523e-05						S	7	0	38	0.00120983	S	6	0	30	0.000956025
40395	CRIF	CR6-interacting factor	5.37072	2.54416	0.042786	0.0754195											S	2	2	2	0.000831359	S	2	2	3	0.000317825
38605	shep	alan shepard	5.34127	2.3439	0.0563806	0.0897486											S	1	1	1	7.59587e-05	A	1	1	1	2.31487e-06
34613	CG12264	CG12264 gene product from transcript CG12264-RA	5.33568	2.59773	0.0397679	0.0713079											S	5	4	7	0.000276607	S	3	3	6	0.000171711
41845	ATPsynO	ATP synthase, oligomycin sensitivity conferring protein	5.31214	2.19681	0.0705881	0.10691						S	2	2	3	0.00030936	S	9	9	18	0.00215713	S	5	5	6	0.000726063
36306	SmD3	Small ribonucleoprotein particle protein SmD3	5.31131	2.45965	0.0480481	0.0823535											R	1	1	1	0.000144337	S	2	2	3	0.000329826
31406	l(1)G0334	lethal (1) G0334	5.30872	3.2956	0.0158431	0.0384673						S	1	1	1	4.13074e-05	S	7	7	11	0.000867177	S	4	4	7	0.000739012
37633	PIP5K59B	Phosphatidylinositol 4-phosphate 5-kinase at 59B	5.30466	2.35125	0.0558615	0.0894852											S	5	5	9	0.000196473	S	6	6	10	8.50982e-05
39899	Nc73EF	Neural conserved at 73EF	5.30343	1.53343	0.176255	0.225838						S	2	2	2	3.73687e-05	S	7	7	12	0.000261041	S	1	1	2	9.28355e-06
41529	CG5641	CG5641 gene product from transcript CG5641-RA	5.30265	3.17663	0.0184466	0.0439338											S	5	5	5	0.000192888	S	3	3	6	0.000123728
35422	EF2	Elongation factor 2	5.28698	2.3305	0.0574378	0.0900532											S	16	16	24	0.00114963	S	2	2	2	5.7262e-05
41346	CG6693	CG6693 gene product from transcript CG6693-RA	5.27904	3.42512	0.0134569	0.0337234											S	2	2	3	4.61162e-05	S	1	1	4	5.33469e-05
43102	CG5028	CG5028 gene product from transcript CG5028-RB	5.27733	4.3398	0.00457008	0.0179354	S	2	2	2	0.000141087	S	2	2	3	6.89392e-05	S	12	12	42	0.00470134	S	9	9	20	0.00311172
40001	mRpS26	mitochondrial ribosomal protein S26	5.26775	2.86236	0.0278403	0.0569586											S	2	2	3	0.000304002	R	1	1	2	9.73674e-05
33796	Hsp60C	CG7235 gene product from transcript CG7235-RA	5.26752	3.62726	0.0104837	0.0285669						A	1	0	1	0	S	3	0	3	4.71608e-05	A	1	0	1	6.81583e-05
37235	RpL11	Ribosomal protein L11	5.26263	5.90335	0.000950245	0.0099673	S	2	2	3	0.00102209	S	1	1	1	0.000405497	S	11	11	47	0.0273576	S	8	8	46	0.0223265
41773	His4r	Histone H4 replacement	5.25163	3.14152	0.0193011	0.0448251	S	2	0	2	7.78523e-05						S	7	0	38	0.00120983	S	6	0	30	0.000956025
3772075	His1:CG33831	CG33831 gene product from transcript CG33831-RA	5.24442	3.29782	0.0157984	0.0384673	S	2	0	3	1.53223e-05						S	14	0	72	0.00116144	S	16	0	124	0.00175703
35007	Mhc	Myosin heavy chain	5.23069	4.56023	0.00358974	0.0165194	S	10	10	14	0.000143885	S	18	18	28	0.000276827	S	131	130	457	0.0129641	S	58	57	164	0.00433183
32940	l(1)G0156	lethal (1) G0156	5.2044	4.40426	0.00425541	0.0177677	S	3	3	3	0.000193831	S	8	7	16	0.00148216	S	24	23	113	0.0216236	S	15	14	82	0.0180613
33703	mRpL24	mitochondrial ribosomal protein L24	5.18053	3.30148	0.0157252	0.0384673											S	3	3	4	0.000121406	R	2	2	3	0.000130396
40351	pzg	putzig	5.1681	2.01556	0.090642	0.131231											S	4	4	8	0.000166704	S	2	2	5	6.36108e-05
43459	Cisd2	CDGSH iron sulfur domain 2	5.165	2.6891	0.035128	0.0664339											S	2	2	4	0.000447598	R	1	1	1	0.000165919
3771947	His4:CG33883	CG33883 gene product from transcript CG33883-RA	5.16239	3.14089	0.0193169	0.0448251	S	2	0	2	7.78523e-05						S	7	0	38	0.00120983	S	6	0	30	0.000956025
3772409	His1:CG33864	CG33864 gene product from transcript CG33864-RA	5.15921	3.20887	0.0176979	0.0424749	S	2	0	3	1.53223e-05						S	14	0	72	0.00116144	S	16	0	124	0.00175703
42586	CG6439	CG6439 gene product from transcript CG6439-RA	5.13816	5.07001	0.00210854	0.0131573	S	2	2	2	0.000185294	S	4	4	4	0.000283523	S	14	14	62	0.00855542	S	10	10	43	0.00761532
43783	Syt7	Synaptotagmin 7	5.12689	3.43245	0.0133342	0.0335505											S	2	2	3	0.000117347	S	1	1	1	3.9484e-05
43827	Rfabg	Retinoid- and fatty acid-binding glycoprotein	5.09222	3.60895	0.0107207	0.0290857	R	2	2	2	5.98373e-05	S	16	16	22	0.000284557	S	148	148	544	0.00890905	S	60	60	170	0.00222398
3772509	His4:CG33887	CG33887 gene product from transcript CG33887-RA	5.08009	3.13908	0.0193623	0.0448251	S	2	0	2	7.78523e-05						S	7	0	38	0.00120983	S	6	0	30	0.000956025
33966	nop5	CG10206 gene product from transcript CG10206-RA	5.05328	3.51232	0.0120736	0.0317887											S	2	2	3	9.58933e-05	S	3	3	4	5.37857e-05
39809	mRpS34	mitochondrial ribosomal protein S34	5.04262	3.44372	0.0131479	0.0334214											S	1	1	3	5.61335e-05	S	1	1	3	0.000131651
40849	Mlp84B	Muscle LIM protein at 84B	5.03447	3.81267	0.00838392	0.0251518	S	2	2	3	5.95559e-05	S	2	1	3	6.10105e-05	S	11	10	34	0.00216383	S	8	7	18	0.00180369
43354	Gp93	Glycoprotein 93	4.99195	2.44079	0.0493127	0.0831652											S	10	10	14	0.000385548	S	1	1	3	1.20173e-05
32425	Flo2	Flotillin 2	4.96911	2.00893	0.0914778	0.132135											S	2	2	3	7.52027e-05	S	1	1	1	3.98442e-05
326119	5PtaseI	CG42283 gene product from transcript CG42283-RB	4.96278	2.47066	0.047326	0.0815785											S	1	1	2	0.000266249	R	1	1	1	0.000227484
33642	Tps1	Trehalose-6-phosphate synthase 1	4.93711	3.56273	0.0113457	0.0301265	S	3	3	3	6.86591e-05	S	4	4	4	9.77499e-05	S	33	33	105	0.0050911	S	14	14	34	0.0012372
37646	CG3800	CG3800 gene product from transcript CG3800-RA	4.93522	2.66995	0.0371704	0.0686223	S	4	4	4	0.000858172	S	1	1	1	2.54606e-05	S	8	8	29	0.00601981	S	6	6	16	0.00339748
39919	Rbp6	RNA-binding protein 6	4.93228	2.17264	0.0715585	0.107856											S	2	2	2	0.000512215	S	1	1	2	0.000332623
3771938	His4:CG33899	CG33899 gene product from transcript CG33899-RA	4.89524	3.12938	0.0196067	0.0451462	S	2	0	2	7.78523e-05						S	7	0	38	0.00120983	S	6	0	30	0.000956025
31429	ovo	CG6824 gene product from transcript CG6824-RE	4.89002	2.65133	0.0369722	0.0686223											R	1	1	2	0.000172194	S	1	1	3	0.000218238
38993	Arr2	Arrestin 2	4.88691	3.40104	0.013869	0.034617	R	1	1	1	5.26193e-05	S	6	6	7	0.000482377	S	18	18	51	0.00599296	S	12	12	24	0.0037077
36020	PCB	Pyruvate carboxylase	4.88421	3.2682	0.016405	0.0396771	S	3	3	3	4.48312e-05	S	3	3	4	5.25143e-05	S	47	47	130	0.00295002	S	21	21	42	0.000696015
318016	CG32409	CG32409 gene product from transcript CG32409-RA	4.87712	2.42601	0.0503286	0.0837467											S	2	2	2	0.000198361	A	1	1	1	0.000162817
42848	Rox8	CG5422 gene product from transcript CG5422-RD	4.87711	2.55225	0.0423152	0.0750132	S	1	1	1	4.39024e-05						S	5	5	11	0.000863025	S	4	4	10	0.000222546
3772191	His3:CG33854	CG33854 gene product from transcript CG33854-RA	4.86536	2.39867	0.0522645	0.0858239											S	4	0	15	0.00111183	S	4	0	16	0.00158053
317928	ND-MLRQ	NADH dehydrogenase (ubiquinone) MLRQ subunit	4.8519	2.98547	0.0236561	0.0505528											S	2	2	2	0.000661527	R	1	1	2	0.000447028
33766	CG12512	CG12512 gene product from transcript CG12512-RA	4.82222	2.57719	0.0408978	0.0730783											S	3	3	4	9.55052e-05	R	2	2	2	3.1111e-05
39542	Hsc70-1	Heat shock protein cognate 1	4.82128	2.95124	0.0247469	0.052524											S	8	2	25	0.0013047	S	7	1	12	0.000316066
43562	CG7920	CG7920 gene product from transcript CG7920-RA	4.80059	1.67152	0.145847	0.193224	S	1	1	1	0	S	4	4	7	0.000217406	S	9	9	22	0.00121407	S	3	3	5	0.000146919
41499	CG4115	CG4115 gene product from transcript CG4115-RA	4.7969	2.75668	0.0320683	0.0623385	S	1	1	1	1.70484e-05						S	4	4	9	0.000587055	S	3	3	6	0.000225095
3772489	His3:CG33812	CG33812 gene product from transcript CG33812-RA	4.7957	3.43894	0.0132265	0.0334214											S	4	0	15	0.00111183	S	4	0	16	0.00158053
32789	scu	scully	4.78477	2.25647	0.0636626	0.0983304											S	5	5	9	0.000671761	S	1	1	1	5.21581e-05
42620	PyK	Pyruvate kinase	4.7698	4.27761	0.00489861	0.0183644	S	2	2	5	0.000167347	S	2	2	3	0.000185448	S	26	26	111	0.00665394	S	16	16	47	0.00347112
46069	ATPsynG	ATP synthase	4.76547	1.53356	0.176225	0.225838						S	1	1	2	0.000191303	S	3	3	9	0.00133119	S	1	1	3	8.05625e-05
37872	mRpS17	mitochondrial ribosomal protein S17	4.75667	2.40945	0.0514919	0.0847782											S	2	2	2	0.000119075	S	1	1	2	0.00040911
35215	Pax	Paxillin	4.74266	2.43712	0.0495628	0.0833617						R	1	1	2	9.67788e-06	R	1	1	1	2.72549e-05	S	1	1	1	0.000300502
38045	Tudor-SN	Tudor staphylococcal nuclease	4.73457	1.61098	0.158504	0.206485											S	9	9	14	0.000356667	S	1	1	2	4.49645e-05
3772149	His3:CG33803	CG33803 gene product from transcript CG33803-RA	4.72247	2.69469	0.0348635	0.0663257											S	4	0	15	0.00111183	S	4	0	16	0.00158053
3772271	His2B:CG33886	CG33886 gene product from transcript CG33886-RA	4.70264	2.92395	0.0256554	0.0537386											S	10	0	53	0.00143378	S	9	0	43	0.00194754
36740	Zasp52	Z band alternatively spliced PDZ-motif protein 52	4.69122	2.5035	0.0452379	0.0790713						R	2	2	2	6.90411e-06	S	9	9	15	0.000292054	S	6	6	10	0.000109773
49297	SERCA	Sarco/endoplasmic reticulum Ca(2+)-ATPase	4.6901	3.65731	0.0101071	0.0280303	S	1	1	2	0.000114093	S	8	8	12	0.000293417	S	51	51	159	0.00949002	S	27	27	74	0.00235072
39264	CG14141	CG14141 gene product from transcript CG14141-RA	4.68732	2.83262	0.0289664	0.0585871											A	1	1	1	8.44777e-05	S	1	1	1	0.000160049
318854	His1:CG31617	CG31617 gene product from transcript CG31617-RA	4.68372	2.70903	0.0341947	0.0654525	S	2	0	3	1.53223e-05						S	14	0	72	0.00116144	S	16	0	124	0.00175703
36329	Cam	Calmodulin	4.65462	2.14144	0.0747478	0.112122						S	1	1	2	0.000185728	S	3	3	6	0.000873611	S	2	2	3	0.000540497
32953	RpS10b	Ribosomal protein S10b	4.60302	3.67767	0.00986037	0.0277594	S	2	1	2	7.51861e-05	R	3	2	7	0.000146981	S	8	7	26	0.00305698	S	5	5	12	0.00213503
32045	Hsp60	Heat shock protein 60	4.5972	2.92579	0.0255931	0.0537386						A	1	0	1	0	S	3	0	3	4.71608e-05	A	1	0	1	6.81583e-05
44059	RpL30	Ribosomal protein L30	4.59198	6.0968	0.000799066	0.00923365	S	2	2	2	0.00135739	S	2	2	2	0.00111394	S	8	8	43	0.0274417	S	6	6	52	0.0320481
37528	Fmr1	CG6203 gene product from transcript CG6203-RC	4.58884	2.45028	0.0486727	0.082532											S	3	3	4	7.26435e-05	S	3	3	3	3.67158e-05
31567	Rpt4	Regulatory particle triple-A ATPase 4	4.5467	2.75099	0.0323146	0.0626221											S	2	1	3	0.000226961	R	1	1	1	3.41596e-05
3772519	His4:CG33891	CG33891 gene product from transcript CG33891-RA	4.53574	3.08144	0.0208653	0.0474259	S	2	0	2	7.78523e-05						S	7	0	38	0.00120983	S	6	0	30	0.000956025
42291	ATPsynD	ATP synthase, subunit D	4.5301	1.65623	0.148949	0.196499						S	5	5	9	0.00127034	S	7	7	14	0.00203382	S	3	3	8	0.00135784
38231	alpha-Spec	alpha Spectrin	4.52254	2.20832	0.0680814	0.104637											S	22	22	33	0.000152428	S	4	4	7	1.79183e-05
3772203	His2B:CG33904	CG33904 gene product from transcript CG33904-RA	4.50931	3.04472	0.0218888	0.0486716											S	10	0	53	0.00143378	S	9	0	43	0.00194754
4379834	stnB	stoned B	4.5082	1.67143	0.144313	0.191598											S	11	11	18	0.000437553	R	4	4	4	0.000121124
43787	PMCA	plasma membrane calcium ATPase	4.50286	1.96361	0.0958911	0.137239											S	6	6	11	0.000216262	S	2	2	4	5.54996e-05
37297	CG9090	CG9090 gene product from transcript CG9090-RA	4.49487	2.41255	0.0512722	0.0847782											S	9	8	26	0.00187427	S	3	2	3	0.00023302
40744	Or83c	Odorant receptor 83c	4.49211	1.56548	0.168702	0.21795	S	1	1	1	0.000344557	S	1	1	1	0	S	1	1	11	0.000504521	S	1	1	3	0.000365347
33721	Rtnl1	Reticulon-like1	4.49032	2.23134	0.0659307	0.101582											S	3	3	4	0.000351881	S	1	1	2	0.000131215
37784	Thiolase	CG4581 gene product from transcript CG4581-RA	4.48608	1.979	0.095345	0.137086											S	17	17	31	0.00326251	S	9	9	18	0.00118937
37202	CG10737	CG10737 gene product from transcript CG10737-RS	4.47547	2.92371	0.0256636	0.0537386											S	4	4	4	0.00011999	S	2	2	2	2.96932e-05
31557	Rbcn-3A	Rabconnectin-3A	4.44797	2.57209	0.0411834	0.0732149											R	3	3	4	1.24275e-05	S	3	3	3	1.19064e-05
2768940	Pp2A-29B	Protein phosphatase 2A at 29B	4.37848	2.11188	0.0779026	0.116057											S	3	3	3	0.00020517	S	2	2	3	0.000156194
37146	CG30122	CG30122 gene product from transcript CG30122-RB	4.36922	2.46342	0.0477997	0.082168											S	6	6	9	0.000179225	R	3	3	3	0.000110325
36542	shot	short stop	4.29622	2.82487	0.0292676	0.0587234											S	6	6	7	1.55414e-05	S	4	4	7	1.37359e-05
39028	Srp68	Signal recognition particle protein 68	4.29463	1.9234	0.101453	0.143878											S	6	6	6	0.000174786	S	5	5	6	0.000106393
38796	mRpL50	mitochondrial ribosomal protein L50	4.28422	2.33272	0.0572612	0.0900532											S	1	1	1	0.000227463	S	1	1	1	0.000397321
32746	beta-Spec	beta Spectrin	4.27028	2.39289	0.0526838	0.0860594	S	1	1	1	1.18914e-05	S	2	2	2	2.33805e-05	S	45	44	65	0.000689471	S	10	10	17	0.000150153
3772189	His3:CG33866	CG33866 gene product from transcript CG33866-RA	4.25009	2.89115	0.026795	0.0555287											S	4	0	15	0.00111183	S	4	0	16	0.00158053
43165	Dak1	CG6092 gene product from transcript CG6092-RA	4.23955	2.08315	0.0811	0.11992											S	2	2	3	0.000109824	A	1	1	1	1.011e-05
38612	Cyt-c1	Cytochrome c1	4.22428	2.4558	0.0483035	0.0823535											S	1	1	4	0.000110241	A	2	2	3	6.90251e-05
31591	CG34417	CG34417 gene product from transcript CG34417-RI	4.21936	2.07936	0.0815312	0.120273											S	2	2	3	2.96938e-05	A	1	1	2	6.52681e-05
41360	CG5214	CG5214 gene product from transcript CG5214-RA	4.20907	2.67367	0.0358694	0.0674172						S	2	2	2	0.000187568	S	8	8	21	0.00202474	S	4	4	16	0.000915591
31950	ATPsyndelta	ATP synthase, delta subunit	4.17093	1.49851	0.184847	0.234917						S	1	1	3	0.000658818	S	3	3	6	0.00117585	R	1	1	2	0.000433412
34016	CG5171	CG5171 gene product from transcript CG5171-RD	4.17038	2.08338	0.081074	0.11992											S	2	2	3	7.71735e-05	S	1	1	1	2.56586e-05
3772254	His4:CG33903	CG33903 gene product from transcript CG33903-RA	4.16082	2.97767	0.0239	0.0508996	S	2	0	2	7.78523e-05						S	7	0	38	0.00120983	S	6	0	30	0.000956025
41569	Past1	Putative Achaete Scute Target 1	4.16051	2.62931	0.0380945	0.0697538											S	3	3	5	0.000143741	S	3	3	4	6.40271e-05
43004	PQBP1	Poly-glutamine tract binding protein 1	4.12073	2.81755	0.0295554	0.0591108											S	1	1	2	3.58658e-05	R	1	1	2	3.18823e-05
32777	Vps4	Vacuolar protein sorting 4	4.11089	2.78033	0.0310659	0.0609594											S	3	3	4	0.000100181	S	2	2	3	3.76975e-05
45680	Tapdelta	Translocon-associated protein delta	4.09994	2.39472	0.0525508	0.0860594											S	1	1	1	0.000147832	A	1	1	1	5.08391e-05
39846	UQCR-C2	Ubiquinol-cytochrome c reductase core protein 2	4.09913	2.52481	0.0439349	0.0770094	S	1	1	1	2.59086e-05	S	4	4	6	0.000183651	S	12	12	24	0.00191106	S	5	5	12	0.000731285
33824	Gpdh	Glycerol 3 phosphate dehydrogenase	4.09366	1.65492	0.148391	0.196178	S	1	1	1	3.19352e-05	S	1	1	1	0	S	7	7	11	0.000466583	S	1	1	2	2.10752e-05
42470	RpS30	Ribosomal protein S30	4.0841	3.47415	0.0126589	0.0329133	S	1	1	1	0.000408458	S	1	1	2	0.000209023	S	3	3	23	0.00920035	S	1	1	21	0.00266938
37706	eIF2B-delta	CG10315 gene product from transcript CG10315-RA	4.07993	2.43039	0.050025	0.0834642											S	1	1	1	1.00743e-05	S	1	1	2	1.00302e-05
37629	inaD	inactivation no afterpotential D	4.0721	2.03723	0.086488	0.125508	A	1	1	1	6.23034e-06						S	4	4	11	0.000401099	S	1	1	2	3.87188e-05
38493	Rop	Ras opposite	4.06839	2.43478	0.0497234	0.0834071											S	4	4	6	0.000117886	R	1	1	1	2.1335e-05
35042	CLIP-190	Cytoplasmic linker protein 190	4.06079	2.83723	0.0287885	0.0585147											S	2	2	4	4.84384e-05	S	2	2	7	6.43458e-05
47877	tws	twins	4.03502	2.38443	0.0533037	0.0868446											R	1	1	1	9.16987e-06	S	2	2	5	4.90256e-05
192507	CG4747	CG4747 gene product from transcript CG4747-RB	4.01269	1.36216	0.222248	0.27626											S	8	8	9	0.000236178	S	2	2	2	5.65858e-05
40261	mRpL15	mitochondrial ribosomal protein L15	3.99175	1.94356	0.0986252	0.140507											S	3	3	4	0.00026248	S	2	2	4	6.16243e-05
33502	CG9641	CG9641 gene product from transcript CG9641-RB	3.98194	2.34786	0.0560717	0.0894852											S	5	5	9	0.000547714	S	6	6	12	0.000884704
38811	lark	CG8597 gene product from transcript CG8597-RD	3.95525	1.96514	0.095685	0.137239	S	1	1	2	6.87634e-05						S	4	4	5	0.000348089	S	6	6	15	0.000220388
39002	Prm	Paramyosin	3.95344	2.82902	0.0291058	0.0585871	S	3	3	3	5.806e-05	S	4	4	5	0.000148235	S	27	27	46	0.00211271	S	10	10	17	0.000977676
35590	SdhB	Succinate dehydrogenase, subunit B (iron-sulfur)	3.94392	2.38248	0.0534476	0.0868523											S	2	2	5	0.000229652	S	4	4	4	0.000368686
37561	qkr58E-1	quaking related 58E-1	3.94132	2.54943	0.0424788	0.0750901											A	1	1	1	2.88694e-05	S	1	1	2	3.41764e-05
37617	blw	bellwether	3.90756	4.90352	0.00249888	0.014438	S	14	14	30	0.00442046	S	10	10	22	0.00167051	S	52	52	284	0.0479284	S	36	36	221	0.0346983
40048	Cat	Catalase	3.90313	2.06989	0.0826196	0.121591											S	5	5	7	0.000187061	S	2	2	2	7.16869e-05
34186	mRpL51	mitochondrial ribosomal protein L51	3.89952	2.15707	0.0731324	0.109963											S	1	1	1	0.000135305	S	1	1	3	0.000117096
42183	Non3	Novel nucleolar protein 3	3.88747	2.18669	0.0701684	0.106533											A	1	1	1	7.12268e-05	S	2	2	2	0.000184356
33117	slgA	sluggish A	3.87236	2.17382	0.0714401	0.107856											S	5	5	7	0.000235033	A	3	3	3	2.06834e-05
38433	Eip63E	Ecdysone-induced protein 63E	3.8673	1.88341	0.107303	0.149724											R	1	0	1	2.25094e-05	S	1	1	2	2.83231e-05
39086	CG3967	CG3967 gene product from transcript CG3967-RC	3.85182	2.41091	0.0513885	0.0847782											S	3	3	5	8.82576e-05	S	2	2	3	9.33702e-05
3772702	His1:CG33846	CG33846 gene product from transcript CG33846-RA	3.84388	1.89833	0.105796	0.148686	S	2	0	3	1.53223e-05						S	14	0	72	0.00116144	S	16	0	124	0.00175703
42185	Mdh2	Malate dehydrogenase 2	3.83457	1.95966	0.0964236	0.137685						S	1	1	1	3.75412e-05	S	7	7	12	0.00119808	R	1	1	3	8.61009e-05
40512	BoYb	Brother of Yb	3.81035	1.57133	0.165877	0.214745						S	1	1	1	0.00019414	A	2	2	2	0.000415463	S	1	1	5	0.000220772
3772317	His4:CG33889	CG33889 gene product from transcript CG33889-RA	3.80946	2.80855	0.0299132	0.0594673	S	2	0	2	7.78523e-05						S	7	0	38	0.00120983	S	6	0	30	0.000956025
32087	Gs2	Glutamine synthetase 2	3.80563	3.70635	0.00952419	0.0273875	S	1	1	2	0.000315517	S	2	2	4	0.00101969	S	15	15	44	0.0080843	S	9	9	38	0.00778157
37205	cora	coracle	3.80239	1.91993	0.101948	0.144253											S	24	24	45	0.000834827	S	10	10	18	0.000661751
317926	CG32225	CG32225 gene product from transcript CG32225-RA	3.7309	2.37157	0.0542605	0.0879443											S	1	1	1	9.12637e-05	S	1	1	2	6.13408e-05
33782	Lam	Lamin	3.71384	2.31434	0.058741	0.0916359											S	1	1	1	2.33201e-05	A	1	1	1	0.000134892
41646	Droj2	DnaJ-like-2	3.70085	1.72593	0.133754	0.181047											S	4	4	8	0.000373128	S	1	1	3	2.80113e-05
42795	VAChT	Vesicular acetylcholine transporter	3.69211	2.36304	0.0549049	0.0885288											S	2	2	3	9.58961e-05	S	2	2	2	3.24419e-05
3346141	CG33521	CG33521 gene product from transcript CG33521-RC	3.68743	2.19394	0.069461	0.105716											S	1	1	3	0.00030467	R	1	1	1	0.000255807
44046	sun	stunted	3.6866	1.43723	0.200874	0.252204						S	1	1	2	0.000671887	S	2	2	3	0.00165011	S	1	1	2	0.000341037
49260	Pp1-87B	Protein phosphatase 1 at 87B	3.67585	2.43145	0.0499519	0.0834642											S	1	1	3	5.22742e-05	S	3	1	5	9.41377e-05
35963	Non1	Novel nucleolar protein 1	3.67562	2.11382	0.0776919	0.116057	A	1	1	2	0						S	5	5	7	7.53942e-05	R	1	1	1	1.57722e-05
39764	Zn72D	Zinc-finger protein at 72D	3.65353	2.04017	0.0861324	0.125284											S	6	6	10	0.000233736	S	7	7	11	0.000278909
41550	Vha55	Vacuolar H[+]-ATPase 55kD subunit	3.62861	2.70512	0.0343758	0.0655978	S	3	3	3	7.63699e-05	S	3	3	4	0.000109553	S	13	13	30	0.00121794	S	8	8	18	0.00105091
41852	Tm1	Tropomyosin 1	3.62029	1.80236	0.120203	0.164488						S	1	1	1	4.90396e-05	S	6	6	12	0.000595342	R	1	1	2	9.38869e-05
3772113	His4:CG33873	CG33873 gene product from transcript CG33873-RA	3.57936	2.65736	0.0366712	0.0685114	S	2	0	2	7.78523e-05						S	7	0	38	0.00120983	S	6	0	30	0.000956025
36304	Prp8	pre-mRNA processing factor 8	3.56145	2.19564	0.0692971	0.105716											S	1	1	3	9.44979e-05	R	1	1	1	6.36786e-05
48971	Atpalpha	Na pump alpha subunit	3.5457	3.17344	0.0185225	0.0439469	S	9	8	13	0.000533476	S	15	13	31	0.000795382	S	58	53	277	0.0166832	S	28	25	106	0.00346846
38863	Ank2	Ankyrin 2	3.53443	2.32497	0.0578807	0.0905202											S	12	11	13	7.47337e-05	S	2	2	2	6.93241e-05
31904	Aats-lys	Lysyl-tRNA synthetase	3.50997	2.41269	0.0512624	0.0847782											S	3	3	3	4.6574e-05	R	1	1	1	4.13697e-05
3772666	His4:CG33907	CG33907 gene product from transcript CG33907-RA	3.50929	2.6063	0.0393065	0.0708879	S	2	0	2	7.78523e-05						S	7	0	38	0.00120983	S	6	0	30	0.000956025
41157	CG9399	CG9399 gene product from transcript CG9399-RE	3.47118	2.33531	0.0570564	0.0900532											S	1	0	1	3.94446e-05	R	1	1	1	2.23272e-05
31184	CG3835	CG3835 gene product from transcript CG3835-RC	3.46597	1.71542	0.135732	0.182387											S	7	7	12	0.000445639	S	1	1	2	8.70841e-05
35711	mRpL52	mitochondrial ribosomal protein L52	3.45075	1.9047	0.104148	0.146701											S	1	1	1	0.000190486	S	2	2	4	0.00152243
44791	Ef1gamma	CG11901 gene product from transcript CG11901-RC	3.43459	2.06652	0.0830108	0.121879	A	1	1	1	3.70078e-05						S	7	7	10	0.000258996	S	3	3	5	0.000249097
41566	Arp1	Actin-related protein 1	3.43266	1.83445	0.114922	0.159005											S	4	4	5	0.000629962	S	3	3	3	0.000391277
19834760	CG45076	CG45076 gene product from transcript CG45076-RH	3.41647	1.36702	0.219338	0.273188											S	3	3	5	0.000248724	S	1	1	3	5.23577e-05
36351	Cpr49Ae	Cuticular protein 49Ae	3.36103	1.6995	0.138778	0.185433						S	1	1	1	5.11735e-05	S	2	2	5	0.000112752	S	2	2	8	0.00303514
36536	CG6543	CG6543 gene product from transcript CG6543-RA	3.35421	1.82811	0.115948	0.16007											S	3	3	6	0.000149333	A	1	1	1	1.0629e-05
38511	Cpr64Ad	Cuticular protein 64Ad	3.33185	2.11164	0.0779291	0.116057											S	2	2	3	0.000119557	R	1	1	3	3.0478e-05
41392	Jupiter	CG31363 gene product from transcript CG31363-RI	3.31677	1.77378	0.125107	0.170079											S	1	1	2	5.47754e-05	S	1	1	1	3.18145e-05
38447	Scsalpha	Succinyl coenzyme A synthetase alpha subunit	3.3148	3.48978	0.0124156	0.0325519	S	5	5	7	0.00181992	S	3	3	4	0.000707838	S	20	20	71	0.0160327	S	10	9	27	0.00795582
34193	Glt	Glutactin	3.29513	1.38982	0.212665	0.265405											S	4	4	8	0.000142563	S	2	2	3	5.64961e-05
37873	Nop60B	Nucleolar protein at 60B	3.2931	1.25694	0.254269	0.309286											S	9	9	20	0.0011145	S	1	1	1	1.54216e-05
42671	mRpL45	mitochondrial ribosomal protein L45	3.2727	1.64269	0.150196	0.197727											S	1	1	2	7.9897e-05	A	1	1	1	2.38499e-05
318825	mRpL27	mitochondrial ribosomal protein L27	3.26823	2.05951	0.0838301	0.122356											S	1	1	1	0.000269444	R	1	1	2	0.000555366
32603	nonA	no on or off transient A	3.22874	2.0891	0.0804272	0.119492	S	3	3	4	3.07621e-05	S	6	6	8	0.000117635	S	10	10	18	0.000486064	S	11	11	23	0.000654268
49821	EbpIII	Ejaculatory bulb protein III	3.22616	1.33242	0.231273	0.285771						S	2	2	2	0.00109439	S	3	3	5	0.00118227	S	2	2	2	0.000717783
30995	CG17896	CG17896 gene product from transcript CG17896-RB	3.22478	1.63198	0.152448	0.199428											S	4	4	8	0.00022251	R	1	1	1	8.04505e-05
42367	ninaE	neither inactivation nor afterpotential E	3.20077	3.11276	0.0200334	0.0459589	S	3	3	4	0.000399715	S	2	2	5	0.000421985	S	7	7	37	0.00456343	S	4	4	30	0.00312474
40863	lap	like-AP180	3.18571	1.9083	0.103623	0.146292											S	3	3	4	0.000120038	A	1	1	1	4.67574e-05
318249	mRpS21	mitochondrial ribosomal protein S21	3.18059	1.53334	0.174744	0.224825											S	1	1	1	0.000162208	R	1	1	1	4.88413e-05
39065	UGP	CG4347 gene product from transcript CG4347-RE	3.16647	1.62074	0.154845	0.202141	S	1	1	1	1.47826e-05	R	1	1	1	3.74459e-05	S	10	10	22	0.000664702	S	1	1	3	6.71322e-05
39683	AGO2	Argonaute 2	3.10555	1.85829	0.111148	0.154126											S	3	3	4	5.29425e-05	S	4	4	6	0.000100841
43616	aralar1	CG2139 gene product from transcript CG2139-RC	3.06444	1.17123	0.284749	0.341152											S	8	8	15	0.000261654	R	2	2	2	3.93614e-05
35225	Top2	Topoisomerase 2	3.06234	1.79551	0.121361	0.165348											S	10	10	14	0.000116476	S	3	3	3	5.27969e-05
41150	AP-1mu	Adaptor Protein complex 1, mu subunit	2.98887	1.53381	0.174631	0.224825											S	4	4	4	8.64038e-05	A	2	2	2	3.36576e-05
41185	Pnn	Pinin	2.98306	1.69622	0.139414	0.185886	S	1	1	1	0.000144798						S	2	2	6	0.000249294	S	3	3	6	0.000628638
37238	betaTub56D	beta-Tubulin at 56D	2.98094	3.84929	0.00802685	0.0245282	S	14	5	55	0.00478953	S	15	5	51	0.00351673	S	25	6	402	0.0511413	S	18	5	300	0.0205288
42106	P5cr-2	Pyrroline-5-carboxylate reductase-like 2	2.95997	1.43307	0.200508	0.252204											S	1	1	1	0.000136714	S	2	2	5	0.000131469
36271	Ef1alpha48D	Elongation factor 1alpha48D	2.9515	2.77445	0.0313121	0.0612499	S	4	2	12	0.000622275	S	9	3	22	0.00237274	S	20	8	83	0.0149732	S	11	3	36	0.00590063
49809	Rbp2	RNA-binding protein 2	2.94876	1.81707	0.117754	0.162204											S	2	2	2	4.39212e-05	S	1	1	1	2.8187e-05
33908	epsilonCOP	Coat Protein (coatomer) epsilon	2.93613	1.0367	0.339352	0.39607											S	2	2	3	0.000195617	S	2	2	3	0.000116383
35877	Sec31	Sec31 ortholog (S. cerevisiae)	2.91837	1.08814	0.318455	0.373526											S	3	3	3	2.13238e-05	A	1	1	1	1.05634e-06
35559	Trap1	CG3152 gene product from transcript CG3152-RA	2.91416	1.63759	0.151265	0.19835											S	2	2	4	0.000130261	S	1	1	2	2.43687e-05
34500	porin	CG6647 gene product from transcript CG6647-RB	2.88304	2.59836	0.039734	0.0713079	S	2	2	5	0.000356474	S	4	4	8	0.00127524	S	14	14	48	0.00704781	S	8	8	27	0.00351015
32508	CG9281	CG9281 gene product from transcript CG9281-RB	2.84793	1.28551	0.245425	0.300511											S	4	4	7	0.000132331	A	1	1	1	9.0855e-06
34313	yip2	yippee interacting protein 2	2.82222	1.76473	0.1267	0.171871	S	1	1	2	6.83403e-05	S	1	1	2	5.04259e-05	S	8	8	15	0.000903496	S	2	2	4	0.000190788
34474	CG6415	CG6415 gene product from transcript CG6415-RA	2.8087	1.50092	0.182717	0.232978											S	1	1	1	0.000110642	A	1	1	1	0.000138425
35761	ACC	Acetyl-CoA carboxylase	2.79228	1.46553	0.191806	0.242893											S	40	40	77	0.000784638	S	18	18	33	0.000223366
43739	awd	abnormal wing discs	2.79106	1.81226	0.118549	0.16294	S	1	1	3	5.95576e-05	S	1	1	2	0.000160709	S	2	2	11	0.00134023	S	2	2	5	0.000342126
40388	Rpn10	Regulatory particle non-ATPase 10	2.78942	1.6374	0.151305	0.19835											S	2	2	3	9.27046e-05	A	1	1	1	9.49235e-06
39143	ATPsynB	ATP synthase, subunit B	2.78661	1.71798	0.135246	0.182276	S	1	1	2	6.40029e-05	S	2	2	3	0.000188035	S	9	9	19	0.00195331	S	2	2	2	0.00029334
35544	CG8343	CG8343 gene product from transcript CG8343-RA	2.76856	1.13121	0.300017	0.356607						S	1	1	1	0.000108303	S	1	1	1	0.000143876	S	1	1	1	8.72933e-05
43587	Mlc2	Myosin light chain 2	2.76512	2.19847	0.0690236	0.105716	S	2	2	3	0.00024201	S	2	2	2	0.0001683	S	6	6	23	0.00201904	S	5	5	17	0.000932265
38389	Hsp83	Heat shock protein 83	2.70882	1.58614	0.162452	0.210748						S	1	1	2	6.54198e-05	S	17	17	48	0.00218581	S	5	5	9	0.000217544
43769	pan	pangolin	2.70748	1.86592	0.109966	0.152826											S	1	1	2	2.57457e-05	A	1	1	1	1.80255e-05
42218	CG12333	CG12333 gene product from transcript CG12333-RA	2.70157	1.50993	0.180468	0.230763											S	4	4	5	8.85864e-05	R	2	2	2	3.73423e-05
43839	eIF4G	eukaryotic translation initiation factor 4G	2.6868	1.71446	0.135914	0.182387											S	3	3	3	3.12755e-05	S	2	2	2	2.05487e-05
36170	CG12391	CG12391 gene product from transcript CG12391-RA	2.65165	1.44116	0.198306	0.250231											S	1	1	1	6.11126e-05	A	1	1	1	5.2542e-05
42832	Gdh	Glutamate dehydrogenase	2.62969	1.33442	0.22921	0.283784						S	1	1	1	4.28673e-05	S	13	13	21	0.00110177	S	3	3	5	5.47534e-05
41800	UQCR-C1	Ubiquinol-cytochrome c reductase core protein 1	2.58672	1.26431	0.251786	0.306864						S	1	1	1	8.71006e-05	S	4	4	4	0.00026647	S	1	1	1	9.02198e-05
35910	PPO2	Prophenoloxidase 2	2.583	1.40616	0.207997	0.2601											S	8	7	14	0.000398864	S	5	5	7	0.000258097
43542	trp	transient receptor potential	2.56885	0.775614	0.467548	0.530455											S	7	7	9	0.000271144	S	2	2	3	7.51205e-06
32545	Gapdh2	Glyceraldehyde 3 phosphate dehydrogenase 2	2.55227	2.62249	0.0384495	0.0699489	S	5	1	13	0.00122517	S	6	2	9	0.000704651	S	18	6	74	0.00791508	S	9	3	38	0.0037526
39077	Hsp23	Heat shock protein 23	2.54694	1.98764	0.0927143	0.133611	S	1	1	1	0.00025872	S	1	1	1	0.000170031	S	7	7	15	0.00189693	S	2	2	5	0.000791984
43359	betaTub97EF	beta-Tubulin at 97EF	2.50508	1.8852	0.107034	0.149724	S	5	2	20	0.000347985	S	5	2	19	0.000327476	S	18	12	151	0.00466346	S	10	5	104	0.000787486
42835	AP-1sigma	Adaptor Protein complex 1, sigma subunit	2.48875	1.44044	0.198501	0.250231											S	1	1	2	7.62894e-05	R	1	1	2	5.95824e-05
35756	nito	spenito	2.48743	0.789634	0.459914	0.523698											S	3	3	3	9.4614e-05	S	2	2	3	1.61707e-05
53565	bor	belphegor	2.35662	1.00961	0.35063	0.405924											S	6	6	7	0.000191449	S	1	1	3	3.03223e-05
35681	CG12736	CG12736 gene product from transcript CG12736-RA	2.30264	1.50001	0.182947	0.232978											R	2	2	2	4.38413e-05	S	2	2	3	5.21934e-05
33967	x16	CG10203 gene product from transcript CG10203-RB	2.29683	1.28292	0.24561	0.300511	S	1	1	1	0.000183967	S	1	1	1	2.18318e-05	S	1	1	1	0.000169407	S	2	2	3	0.000572436
33710	Trip1	CG8882 gene product from transcript CG8882-RA	2.28141	1.21915	0.267344	0.323299											S	1	1	1	7.60958e-05	S	1	1	1	1.17485e-05
33386	GlyP	Glycogen phosphorylase	2.27682	1.12469	0.302567	0.358939	R	2	2	2	3.66281e-05	S	2	2	2	3.03531e-05	S	20	20	37	0.000675385	R	1	1	2	3.86589e-05
43770	Ank	Ankyrin	2.26433	1.03488	0.33958	0.39607											S	8	7	12	6.06276e-05	R	1	1	1	2.05216e-06
3771951	Prx5	Peroxiredoxin 5	2.13346	1.17099	0.28484	0.341152						R	2	2	2	0.000387228	S	2	2	3	0.00057144	S	1	1	1	0.000331125
40551	CG1090	CG1090 gene product from transcript CG1090-RI	2.1228	1.29925	0.240302	0.29634											S	2	2	4	6.12112e-05	S	1	1	3	1.35307e-05
34183	CG13096	CG13096 gene product from transcript CG13096-RB	2.11392	1.28052	0.2464	0.300887											S	1	1	1	2.73627e-05	A	1	1	1	8.02586e-06
39052	nwk	nervous wreck	2.09693	1.08697	0.317686	0.373526											S	11	11	16	0.000454149	S	3	3	4	0.000108009
40904	alphaTub84D	alpha-Tubulin at 84D	2.09222	2.48232	0.0465734	0.0805037	S	12	0	50	0.00371032	S	13	0	63	0.00291789	S	28	0	278	0.0230562	S	17	0	134	0.00853758
40848	alphaTub84B	alpha-Tubulin at 84B	2.09222	2.48232	0.0465734	0.0805037	S	12	0	50	0.00371032	S	13	0	63	0.00291789	S	28	0	278	0.0230562	S	17	0	134	0.00853758
41824	Mf	Myofilin	2.09052	2.48794	0.0462149	0.0803978	S	2	2	5	0.00177643	S	7	7	7	0.00139844	S	20	20	47	0.00721065	S	12	12	35	0.00624934
3346201	Unc-89	CG33519 gene product from transcript CG33519-RH	2.08223	1.23674	0.261186	0.317082											S	3	3	4	9.74763e-06	S	1	1	2	3.03293e-06
33918	COX5B	Cytochrome c oxidase subunit 5B	2.07439	1.01656	0.34756	0.403117											S	2	2	3	0.000823122	R	1	1	2	4.52821e-05
38327	MEP-1	CG1244 gene product from transcript CG1244-RG	2.03551	1.15458	0.291018	0.347884											S	1	1	1	9.75917e-06	S	1	1	1	1.25614e-05
36060	Pfk	Phosphofructokinase	2.0276	0.693794	0.513443	0.577276						S	1	1	1	8.62091e-06	S	14	14	29	0.00106428	S	1	1	1	5.99181e-06
40739	Rm62	CG10279 gene product from transcript CG10279-RK	1.95501	0.905965	0.398956	0.459314											S	3	3	4	8.0144e-05	S	3	3	3	7.01447e-05
36760	ATPCL	ATP citrate lyase	1.94504	1.22353	0.265798	0.322054											S	4	4	5	5.51981e-05	R	1	1	1	1.7602e-05
44173	hoip	hoi-polloi	1.9395	1.06064	0.328603	0.384706											S	2	2	3	0.000261947	S	1	1	2	0.000182564
43829	ATPsynbeta	ATP synthase, beta subunit	1.93881	2.62374	0.0383842	0.0699489	S	13	11	51	0.00550453	S	17	15	88	0.00809162	S	24	21	279	0.0374028	S	17	15	231	0.0175037
3772221	sea	scheggia	1.93349	1.10331	0.311061	0.367617											S	3	3	6	0.000281634	A	1	1	1	0.00012379
33678	Clect27	C-type lectin 27kD	1.89024	1.29508	0.241645	0.296824	S	2	2	3	0.000231018	S	2	2	3	0.000134755	S	5	5	14	0.00132326	S	4	4	8	0.000323285
33968	Hrb27C	Heterogeneous nuclear ribonucleoprotein at 27C	1.80976	2.44316	0.049152	0.0831188	S	18	18	127	0.0410668	S	19	19	128	0.0160432	S	23	23	278	0.0577671	S	18	18	436	0.14018
31248	sgg	shaggy	1.78582	0.895735	0.40399	0.464253											S	3	3	4	0.000150132	R	2	2	2	1.89708e-05
34997	VhaSFD	Vacuolar H[+]-ATPase SFD subunit	1.75781	1.18427	0.279921	0.336552											R	2	2	2	4.22443e-05	S	1	1	1	3.19736e-05
35998	Uba1	Ubiquitin activating enzyme 1	1.7365	1.08606	0.318057	0.373526											S	1	1	1	1.31984e-05	R	1	1	1	3.50863e-06
33629	RpL40	Ribosomal protein L40	1.73514	1.41039	0.206801	0.259124	S	3	1	4	0.00494915	R	3	1	3	0.000617473	S	11	4	73	0.00829547	S	6	2	43	0.00408286
32083	dlg1	discs large 1	1.72381	1.13918	0.296921	0.354261											S	2	2	3	3.92532e-05	R	2	2	2	1.43825e-05
37228	SdhA	Succinate dehydrogenase, subunit A (flavoprotein)	1.71587	0.836849	0.433892	0.4977											S	5	5	12	0.000171971	S	1	1	1	1.01889e-05
47611	Gpo-1	Glycerophosphate oxidase-1	1.68817	0.981993	0.363033	0.419505											S	3	3	4	3.34022e-05	A	1	1	1	3.50029e-06
39988	CG7430	CG7430 gene product from transcript CG7430-RA	1.67481	1.02892	0.342158	0.398333	S	1	1	1	4.19324e-05	S	3	3	7	7.03042e-05	S	3	3	8	0.000313415	S	2	2	3	9.58845e-05
37853	Mlp60A	Muscle LIM protein at 60A	1.66568	1.79793	0.12095	0.165148	R	3	3	4	0.00109731	S	2	1	4	0.00147881	S	7	6	18	0.00522475	S	3	2	7	0.00312621
44291	Idh	Isocitrate dehydrogenase	1.60144	0.556366	0.597595	0.655359						S	1	1	1	6.95124e-05	S	8	8	12	0.00086798	S	1	1	1	6.61043e-06
42662	CG6937	CG6937 gene product from transcript CG6937-RA	1.58058	1.02091	0.345652	0.401652											S	1	1	1	2.95611e-05	A	1	1	1	2.23943e-05
32989	COX6B	Cytochrome c oxidase subunit 6B	1.57036	0.751151	0.480226	0.542864											S	2	2	3	0.000386633	S	1	1	2	6.67962e-05
41688	CG9297	CG9297 gene product from transcript CG9297-RC	1.54374	0.562543	0.593585	0.652108											S	2	2	3	4.02363e-05	R	1	1	2	0.000102149
36040	TER94	CG2331 gene product from transcript CG2331-RA	1.48903	0.646103	0.541488	0.603372											S	10	10	16	0.000356969	S	1	1	1	1.5468e-05
45757	beta'COP	Coat Protein (coatomer) beta'	1.44082	0.525179	0.618363	0.674268											S	3	3	3	6.31299e-05	S	1	1	1	2.83976e-05
41965	Bin1	Bicoid interacting protein 1	1.41994	1.34828	0.224965	0.279081	S	4	4	12	0.00643746	S	3	3	4	0.00116796	S	7	7	25	0.00722141	S	6	6	28	0.0074544
7354471	CG42240	CG42240 gene product from transcript CG42240-RC	1.40432	0.633235	0.549322	0.60884											S	1	1	1	3.69666e-05	S	1	1	2	8.63974e-05
43323	Mlc1	Myosin alkali light chain 1	1.3348	1.21457	0.268965	0.324631	S	3	3	5	0.00103936	S	3	3	5	0.0012009	S	5	5	30	0.00559423	S	3	3	14	0.00141958
33470	colt	congested-like trachea	1.31957	0.508732	0.628619	0.683376											S	3	3	4	0.000199552	S	1	1	2	2.96483e-05
32339	Yp3	Yolk protein 3	1.31901	0.811612	0.447191	0.511076	R	1	1	1	0.000102684	S	2	2	2	0.000253063	S	8	8	11	0.00103794	S	1	1	2	0.000155841
33204	Plc21C	Phospholipase C at 21C	1.31636	0.805089	0.450676	0.514116											S	7	7	9	4.14267e-05	S	2	2	3	1.08623e-05
40656	mRpL44	mitochondrial ribosomal protein L44	1.29527	0.608658	0.564477	0.623255											S	5	5	11	0.000279903	S	4	4	8	0.000282721
39041	Argk	Arginine kinase	1.28899	1.08697	0.317684	0.373526	S	6	6	7	0.000735458	S	12	12	22	0.00248414	S	20	20	55	0.00666818	S	8	8	15	0.00163598
326155	CG31739	CG31739 gene product from transcript CG31739-RA	1.26924	0.768592	0.470527	0.532865											S	2	2	4	4.37332e-05	S	2	2	5	3.17994e-05
31816	Moe	Moesin	1.25037	0.820716	0.44236	0.506482											S	1	1	4	3.74435e-05	R	2	2	3	9.75173e-06
31762	ND-75	NADH dehydrogenase (ubiquinone) 75 kDa subunit	1.24712	0.688989	0.515894	0.578988						A	1	1	1	9.53884e-06	S	3	3	4	0.000105959	R	1	1	1	8.48558e-06
36104	Galphao	G protein alpha o subunit	1.21466	0.412259	0.694529	0.751102											S	4	4	4	0.000287223	A	1	0	1	2.19074e-06
43183	Ald	Aldolase	1.19775	0.678204	0.522255	0.585076	S	2	2	2	0.000212266	S	12	12	18	0.000603257	S	18	18	47	0.00363695	S	3	3	3	0.000185251
33686	mxt	mextli	1.17617	0.672513	0.525633	0.587804											R	1	1	1	4.78389e-05	S	1	1	1	2.48675e-05
31521	Act5C	Actin 5C	1.13104	1.29727	0.240939	0.29654	S	12	0	31	0.00741808	S	13	0	39	0.00529517	S	17	0	122	0.0256043	S	11	0	54	0.00735893
37126	CG30116	CG30116 gene product from transcript CG30116-RC	1.09504	0.550904	0.601067	0.65801											S	1	1	2	6.21133e-06	S	2	2	2	1.67006e-06
38199	alphaCOP	Coat Protein (coatomer) alpha	1.09494	0.616217	0.559788	0.61934											S	14	14	24	0.000336032	R	3	3	4	4.77786e-05
40858	gfzf	GST-containing FLYWCH zinc-finger protein	1.05901	0.728684	0.492919	0.556206											S	1	1	1	2.7983e-05	S	1	1	2	1.81893e-05
37479	CngB	Cyclic nucleotide-gated ion channel subunit B	1.00841	0.700813	0.508978	0.573289	S	1	1	1	0.000122775	S	1	1	3	0.000499735	S	1	1	4	0.000439016	S	1	1	10	0.000565582
33445	Drp1	Dynamin related protein 1	0.957779	0.606797	0.565634	0.623255											S	4	4	5	4.29405e-05	S	1	1	1	1.0877e-05
42109	Prx3	Peroxiredoxin 3	0.923467	0.605691	0.566323	0.623255											S	1	1	1	4.25136e-05	A	1	1	2	1.20664e-05
34828	CG15293	CG15293 gene product from transcript CG15293-RC	0.872409	0.536727	0.610252	0.666896											S	1	1	1	1.08805e-05	S	1	1	1	3.46904e-05
43872	Ppn	Papilin	0.866399	0.453246	0.665879	0.721369											R	2	2	2	5.25006e-06	S	1	1	1	1.92696e-06
42025	Fas1	Fasciclin 1	0.80125	0.379311	0.717171	0.77291						S	1	1	1	4.03451e-05	S	9	9	15	0.000416953	S	2	2	2	1.95515e-05
37415	Pu	Punch	0.787413	0.344455	0.742301	0.797239	S	3	3	3	0.000433328	S	3	3	3	0.000109785	S	12	12	22	0.00309799	S	1	1	2	4.57457e-05
43814	bt	bent	0.784101	0.49554	0.637376	0.691691											S	14	14	19	2.44468e-05	S	6	6	8	5.24853e-06
46017	l(2)01289	lethal (2) 01289	0.764596	0.408887	0.69644	0.751866											S	4	4	7	7.00829e-05	R	1	1	1	3.61812e-06
3771877	Adh	Alcohol dehydrogenase	0.726956	0.326999	0.754818	0.807901	S	2	2	6	0.000290247	S	6	6	14	0.001682	S	11	11	53	0.0100024	S	2	2	5	0.000133708
34592	crol	crooked legs	0.689497	0.374756	0.720388	0.775038											S	1	1	1	8.67683e-06	S	1	1	1	3.54073e-05
37368	Act57B	Actin 57B	0.678514	0.777456	0.46565	0.529264	S	10	0	28	0.00707655	S	13	1	41	0.0110179	S	19	3	128	0.0269286	S	10	1	53	0.00741672
36059	14-3-3zeta	CG17870 gene product from transcript CG17870-RE	0.67811	0.523093	0.61916	0.674268	S	3	3	6	0.000904453	S	5	4	12	0.00130319	S	12	10	32	0.00469772	S	3	3	9	0.000642348
33461	Pgk	Phosphoglycerate kinase	0.552955	0.224062	0.829946	0.880759	S	1	1	1	6.63146e-05	S	1	1	1	2.13208e-05	S	5	5	7	0.000358038
34403	Cand1	Cullin-associated and neddylation-dissociated 1	0.51613	0.275512	0.79192	0.844714											S	2	2	2	6.39935e-06	R	1	1	1	1.04493e-05
44817	for	foraging	0.495104	0.339654	0.745384	0.799174											S	1	1	1	1.11351e-05	S	2	2	2	8.76623e-06
36545	Rpn13	Regulatory particle non-ATPase 13	0.438152	0.271016	0.79522	0.846787											S	2	2	2	4.94846e-05	S	1	1	2	8.61829e-06
37587	bonsai	CG4207 gene product from transcript CG4207-RA	0.312309	0.143082	0.890785	0.908251											S	1	1	1	1.35922e-05	R	1	1	1	0.000213695
42439	Srp72	Signal recognition particle protein 72	0.29036	0.128886	0.901548	0.917726											S	5	5	7	9.28906e-05	S	3	3	3	3.55937e-05
36544	AGO1	Argonaute-1	0.259394	0.12175	0.906967	0.921738											S	6	6	7	9.26705e-05	R	1	1	1	1.04968e-05
43358	CG4849	CG4849 gene product from transcript CG4849-RA	0.131641	0.0845694	0.935282	0.948969											R	2	2	3	1.44984e-05	S	1	1	1	1.15726e-05
31939	Yp1	Yolk protein 1	0.123081	0.0514437	0.96064	0.966838	S	1	1	2	7.20459e-05	S	2	2	2	0.000165762	S	8	7	13	0.00106719	S	1	1	2	1.32725e-05
36778	Asph	Aspartyl beta-hydroxylase	0.0860197	0.0613443	0.953024	0.962277	S	1	1	3	0.000242111	S	1	1	1	0.000204236	S	2	2	4	0.000230141	S	1	1	3	0.000242071
53578	Jafrac1	thioredoxin peroxidase 1	0.0827005	0.0741045	0.943272	0.955522	S	4	4	8	0.00137732	S	5	5	10	0.000937434	S	4	4	17	0.00195732	S	3	3	7	0.000739786
42412	CG42668	CG42668 gene product from transcript CG42668-RK	0.0766673	0.0518102	0.960317	0.966838											S	1	1	2	2.15773e-05	S	2	2	3	8.91712e-06
47249	woc	without children	-0.00501317	-0.00308036	0.997639	0.997639											S	4	4	6	2.50382e-05	S	2	2	4	1.09541e-05
32602	U2af50	U2 small nuclear riboprotein auxiliary factor 50	-0.0687291	-0.0372264	0.97148	0.973039	A	1	1	1	8.48123e-06	S	1	1	1	1.00006e-05	S	1	1	1	3.69659e-05
43345	mRpS22	mitochondrial ribosomal protein S22	-0.0909837	-0.0397725	0.969531	0.972648											S	4	4	5	0.000180993	S	1	1	2	5.55383e-05
31722	fs(1)h	female sterile (1) homeotic	-0.119216	-0.0479259	0.963289	0.967943	S	4	4	5	0.000151667	A	1	1	1	1.01828e-05	S	6	6	9	0.000161482	S	1	1	1	8.10702e-06
32018	CG2157	CG2157 gene product from transcript CG2157-RB	-0.154586	-0.0654597	0.949878	0.960655											S	1	1	2	0.000122433	S	1	1	2	3.35123e-05
38173	pUf68	poly U binding factor 68kD	-0.259411	-0.146904	0.887891	0.906783											S	2	2	2	4.85354e-05	A	1	1	1	1.08278e-05
36293	CG8888	CG8888 gene product from transcript CG8888-RA	-0.362136	-0.176169	0.865802	0.905008											S	2	2	2	0.000115044	A	1	1	1	4.88055e-05
3772505	His2A:CG33865	CG33865 gene product from transcript CG33865-RA	-0.526359	-0.151317	0.884704	0.905008	S	1	0	4	9.63539e-05	S	1	0	2	2.39338e-05	S	2	0	15	0.00105239	A	2	0	22	0
3772278	His2A:CG33862	CG33862 gene product from transcript CG33862-RA	-0.526359	-0.151317	0.884704	0.905008	S	1	0	4	9.63539e-05	S	1	0	2	2.39338e-05	S	2	0	15	0.00105239	A	2	0	22	0
3772139	His2A:CG33859	CG33859 gene product from transcript CG33859-RA	-0.526359	-0.151317	0.884704	0.905008	S	1	0	4	9.63539e-05	S	1	0	2	2.39338e-05	S	2	0	15	0.00105239	A	2	0	22	0
3772556	His2A:CG33856	CG33856 gene product from transcript CG33856-RA	-0.526359	-0.151317	0.884704	0.905008	S	1	0	4	9.63539e-05	S	1	0	2	2.39338e-05	S	2	0	15	0.00105239	A	2	0	22	0
3772346	His2A:CG33853	CG33853 gene product from transcript CG33853-RA	-0.526359	-0.151317	0.884704	0.905008	S	1	0	4	9.63539e-05	S	1	0	2	2.39338e-05	S	2	0	15	0.00105239	A	2	0	22	0
3772148	His2A:CG33850	CG33850 gene product from transcript CG33850-RA	-0.526359	-0.151317	0.884704	0.905008	S	1	0	4	9.63539e-05	S	1	0	2	2.39338e-05	S	2	0	15	0.00105239	A	2	0	22	0
3771774	His2A:CG33847	CG33847 gene product from transcript CG33847-RA	-0.526359	-0.151317	0.884704	0.905008	S	1	0	4	9.63539e-05	S	1	0	2	2.39338e-05	S	2	0	15	0.00105239	A	2	0	22	0
3772565	His2A:CG33844	CG33844 gene product from transcript CG33844-RA	-0.526359	-0.151317	0.884704	0.905008	S	1	0	4	9.63539e-05	S	1	0	2	2.39338e-05	S	2	0	15	0.00105239	A	2	0	22	0
3772360	His2A:CG33841	CG33841 gene product from transcript CG33841-RA	-0.526359	-0.151317	0.884704	0.905008	S	1	0	4	9.63539e-05	S	1	0	2	2.39338e-05	S	2	0	15	0.00105239	A	2	0	22	0
3772618	His2A:CG33838	CG33838 gene product from transcript CG33838-RA	-0.526359	-0.151317	0.884704	0.905008	S	1	0	4	9.63539e-05	S	1	0	2	2.39338e-05	S	2	0	15	0.00105239	A	2	0	22	0
3772448	His2A:CG33835	CG33835 gene product from transcript CG33835-RA	-0.526359	-0.151317	0.884704	0.905008	S	1	0	4	9.63539e-05	S	1	0	2	2.39338e-05	S	2	0	15	0.00105239	A	2	0	22	0
3772632	His2A:CG33832	CG33832 gene product from transcript CG33832-RA	-0.526359	-0.151317	0.884704	0.905008	S	1	0	4	9.63539e-05	S	1	0	2	2.39338e-05	S	2	0	15	0.00105239	A	2	0	22	0
3772447	His2A:CG33829	CG33829 gene product from transcript CG33829-RA	-0.526359	-0.151317	0.884704	0.905008	S	1	0	4	9.63539e-05	S	1	0	2	2.39338e-05	S	2	0	15	0.00105239	A	2	0	22	0
3771785	His2A:CG33826	CG33826 gene product from transcript CG33826-RA	-0.526359	-0.151317	0.884704	0.905008	S	1	0	4	9.63539e-05	S	1	0	2	2.39338e-05	S	2	0	15	0.00105239	A	2	0	22	0
3771783	His2A:CG33823	CG33823 gene product from transcript CG33823-RA	-0.526359	-0.151317	0.884704	0.905008	S	1	0	4	9.63539e-05	S	1	0	2	2.39338e-05	S	2	0	15	0.00105239	A	2	0	22	0
3772541	His2A:CG33820	CG33820 gene product from transcript CG33820-RA	-0.526359	-0.151317	0.884704	0.905008	S	1	0	4	9.63539e-05	S	1	0	2	2.39338e-05	S	2	0	15	0.00105239	A	2	0	22	0
3772351	His2A:CG33817	CG33817 gene product from transcript CG33817-RA	-0.526359	-0.151317	0.884704	0.905008	S	1	0	4	9.63539e-05	S	1	0	2	2.39338e-05	S	2	0	15	0.00105239	A	2	0	22	0
3772345	His2A:CG33814	CG33814 gene product from transcript CG33814-RA	-0.526359	-0.151317	0.884704	0.905008	S	1	0	4	9.63539e-05	S	1	0	2	2.39338e-05	S	2	0	15	0.00105239	A	2	0	22	0
3772282	His2A:CG33808	CG33808 gene product from transcript CG33808-RA	-0.526359	-0.151317	0.884704	0.905008	S	1	0	4	9.63539e-05	S	1	0	2	2.39338e-05	S	2	0	15	0.00105239	A	2	0	22	0
318855	His2A:CG31618	CG31618 gene product from transcript CG31618-RA	-0.526359	-0.151317	0.884704	0.905008	S	1	0	4	9.63539e-05	S	1	0	2	2.39338e-05	S	2	0	15	0.00105239	A	2	0	22	0
44811	E(bx)	Enhancer of bithorax	-0.609388	-0.287763	0.782951	0.836578											S	1	1	1	2.82335e-06	S	1	1	1	5.47832e-06
33351	Eno	Enolase	-0.612219	-0.237787	0.819989	0.871675	S	2	2	2	3.84863e-05	S	4	4	6	0.000261371	S	6	6	12	0.000613228
38580	Dhc64C	Dynein heavy chain 64C	-0.680008	-0.216562	0.835753	0.885416											S	7	7	8	1.38015e-05	A	1	1	1	2.75261e-06
34604	Crys	Crystallin	-1.30221	-1.13118	0.30003	0.356607	S	6	6	10	0.00147846	S	7	7	13	0.000881453	S	5	5	9	0.000491803	S	3	3	4	0.000435722
42524	Rab1	CG3320 gene product from transcript CG3320-RA	-1.31202	-0.636045	0.547605	0.608017											R	1	1	1	6.51418e-05	S	1	0	2	5.99366e-06
39251	Sod	Superoxide dismutase	-1.91779	-0.645572	0.542532	0.603458	S	1	1	1	2.88852e-05	S	2	2	2	9.43613e-05	S	3	3	5	0.000250839
44747	msk	moleskin	-1.91792	-1.11609	0.30596	0.362275											S	2	2	3	2.72536e-05	R	1	1	1	2.69681e-06
32595	Cyp1	Cyclophilin 1	-2.15271	-0.649421	0.540207	0.603022	R	1	1	1	2.26419e-05	S	3	3	4	0.000368337	S	2	2	9	0.000399295	S	1	1	2	0
33277	IA-2	IA-2 protein tyrosine phosphatase	-2.20114	-1.20729	0.271563	0.327134											S	3	3	3	1.45198e-05	S	1	1	1	4.70761e-06
36186	CG34227	CG34227 gene product from transcript CG34227-RA	-2.52431	-3.2014	0.0178681	0.0427192	S	1	1	3	0.0371879	S	1	1	4	0.0144803	S	1	1	3	0.00406704	S	1	1	3	0.00400048
43764	mod	modulo	-3.11218	-1.5975	0.159916	0.20789											S	3	3	4	8.63461e-05	S	1	1	1	7.23053e-06
39816	Cpr72Ec	Cuticular protein 72Ec	-3.27	-0.971926	0.368765	0.42534	S	2	2	2	0.000155223	S	2	2	2	2.68886e-05						S	1	1	1	0.00022427
34053	CG7214	CG7214 gene product from transcript CG7214-RA	-5.10389	-2.35438	0.0568842	0.0900532	S	1	1	3	0.00957605	S	1	1	4	0.00650632	S	1	1	1	0.00229332
32471	Ahcy13	Adenosylhomocysteinase at 13	-5.19249	-1.89235	0.107494	0.149724	S	1	1	2	0.00349632	S	1	1	1	0.0022799	S	1	1	2	0.00144624
5740714	CG34327	CG34327 gene product from transcript CG34327-RA	-5.25009	-3.25157	0.0167566	0.040371	S	1	1	2	0.000108498	S	1	1	1	6.63378e-05
42450	Cpr92F	Cuticular protein 92F	-11.0499	-5.00425	0.00225384	0.013523	S	4	4	5	0.0026045	S	1	1	2	0.000422526
35212	CG17549	CG17549 gene product from transcript CG17549-RB	-12.0513	-11.4609	2.17981e-05	0.00283987	S	10	10	227	0.177882	S	12	12	206	0.0696571	S	1	1	1	1.96637e-05	S	2	2	3	3.49787e-05
35526	Act42A	Actin 42A	-12.5346	-7.82668	0.00020013	0.00411762	S	12	0	31	0.00741808	S	13	0	39	0.00529517	A	16	0	118	0	A	10	0	53	0
39844	Smn	survival motor neuron	-12.6333	-4.78549	0.00282505	0.0151968	S	3	3	4	0.00392088	S	3	3	5	0.00162042
